# Supplementary material for: A Combined Bioinformatics and Clinical Validation Study Identifies MDM2, FKBP5 and CTNNA1 as Diagnostic Gene Signatures for COPD in Peripheral Blood Mononuclear Cells
Source: Int J Mol Sci. 2025 Dec 26;27(1):273. doi: 10.3390/ijms27010273 (PMC12785598; doi:10.3390/ijms27010273)
Supplement: Supplementary file 1 [file ijms-27-00273-s001.zip › Table S1.xlsx]

## Sheet: Лист1
Gene symbol	P.Value	logFC
VSIG4	0.000176	4.83371
BTNL3	0.00384	4.5789
IL1R2	0.0144	4.54125
MMP9	0.0161	4.35739
ARG1	0.000505	4.17693
DEFA4	0.00362	4.05798
HPR	0.00049	3.92416
RNASE2	9.62e-06	3.91617
CA1	0.00374	3.89522
HBM	0.0102	3.85358
ELANE	0.00385	3.79181
TFF3	0.00258	3.66646
CEACAM8	0.00513	3.63891
ALAS2	0.0202	3.59012
FLT3	0.000807	3.57643
HP	0.000569	3.5643
CEACAM6	0.001	3.53029
ANXA3	0.0014	3.52255
LTF	0.00738	3.47226
TACSTD2	1.96e-05	3.47122
CD177	0.0183	3.44927
TMEM45A	0.000497	3.41806
AZU1	0.00535	3.3609
TNS1	0.000859	3.34032
MAOA	0.00589	3.33673
AHSP	0.0188	3.2957
ORM1	0.00197	3.26173
GPER1	4.16e-07	3.24815
MCEMP1	0.00101	3.23969
S100P	0.0295	3.22935
CAMP	0.00473	3.22547
PGLYRP1	0.00255	3.21852
CTSG	0.0122	3.1927
HTRA1	4.63e-05	3.18692
HBQ1	0.0138	3.18498
SLPI	0.00148	3.18277
IGFBP2	1.08e-05	3.17713
DAAM2	0.00949	3.14242
ORM2	0.00045	3.133
SLC25A37	0.0171	3.07693
VASH1	0.0348	3.04057
CA4	0.0117	3.0085
CD163	0.00127	2.99127
ALOX15B	0.00345	2.97464
WFDC1	0.000479	2.90013
LCN2	0.00847	2.88809
CMTM2	0.0477	2.88607
MACIR	0.000314	2.87378
PROK2	0.0482	2.87159
HBA2	0.0194	2.84295
CYSTM1	0.0085	2.82338
GRB10	0.00393	2.82205
RETN	0.000498	2.80851
PRRT4	0.00126	2.79192
SLC24A3	0.00398	2.78723
CYP4F3	0.0331	2.78642
GALNT14	0.00661	2.77948
TNFRSF17	0.00486	2.77929
IFIT1B	0.0446	2.7548
NLRC4	0.00179	2.72163
CHIT1	0.00819	2.70574
OLFM4	0.02	2.69772
MMRN1	0.000219	2.68018
C3AR1	0.000563	2.66497
NDST1	0.00858	2.66389
CARD6	0.00362	2.65742
MTARC1	0.000626	2.65462
PDK4	0.00272	2.63559
FOLR3	0.00172	2.63332
TNFAIP6	0.02	2.58908
FSTL1	0.00435	2.58837
AQP10	0.000403	2.58708
ACSL1	0.0305	2.57286
CMTM5	0.00578	2.56877
AQP1	0.000254	2.56619
SELENBP1	0.0337	2.56024
LY6G6F	0.00465	2.54345
EPB42	0.0244	2.53333
BPI	0.00153	2.52664
ANG	0.00173	2.52531
FBXO30	0.000706	2.50504
CHI3L1	0.0388	2.50416
LMNB1	0.016	2.49223
IRAG1	0.00189	2.47649
SNCA	0.0164	2.46864
FKBP5	0.0153	2.45986
TPST1	0.0306	2.45957
SELP	0.00489	2.45161
CCR2	0.000181	2.45009
TNFRSF1A	0.0159	2.43554
B4GALT5	0.0146	2.43271
FADD	0.0101	2.4222
RNASE1	0.0006	2.41495
CYP1B1	0.00553	2.40608
EPHB4	0.00102	2.39675
MMP1	0.00141	2.39274
CEBPE	0.000744	2.39175
CCR2	0.00122	2.38289
CLEC1B	0.00225	2.37844
PADI4	0.000523	2.37536
PPP1R3D	0.00138	2.3661
DHRS9	0.0329	2.35265
CLEC3B	0.004	2.34498
PCLAF	0.00121	2.34205
THBS1	0.000774	2.33959
BIRC5	0.00102	2.33787
PDLIM7	0.00456	2.33659
TLR2	0.0156	2.33284
MSRB1	0.0223	2.33079
PHOSPHO1	0.0463	2.3259
BMX	0.0437	2.31047
GASK1B	0.0188	2.30882
VSTM1	0.0017	2.30824
RSPH14	9.7e-05	2.30447
CEACAM4	0.00527	2.30089
PLA2G4A	7.06e-05	2.28543
TXNDC5	0.0424	2.28316
MPP1	0.00199	2.27547
FPR2	0.0369	2.27431
IRAK3	0.0252	2.27003
DRC1	0.00976	2.26517
ALOX5AP	0.03	2.26384
PRDM5	0.0158	2.26343
DPYSL3	0.0283	2.26322
C19orf33	0.0208	2.25952
SAMD14	2.86e-05	2.25874
INHBB	0.0242	2.25808
FRAT2	0.0217	2.25298
BEX1	0.00684	2.2501
GCA	0.00616	2.23708
ITGB3	0.00362	2.22636
TLR8	0.0121	2.22443
SMIM1	0.00761	2.21642
SH3BP5L	0.00971	2.2154
JDP2	0.00201	2.19166
KRTAP19-2	0.00823	2.19053
DCAF12	0.00742	2.17225
NFE2	0.00245	2.16964
GSN	0.0184	2.16338
TCN1	0.0458	2.16173
UPP1	0.000842	2.15626
FUT7	0.00312	2.14499
KLF1	0.00915	2.14205
CEACAM1	0.0233	2.14006
ALOX12	0.0114	2.13921
PGD	0.00877	2.13769
FOXQ1	0.0203	2.13595
ST8SIA4	0.00729	2.13546
SAMSN1	0.0131	2.13225
SIGLEC5	0.01	2.11874
PYGL	0.048	2.1182
IL18R1	0.00931	2.11701
MOSPD2	0.00509	2.11654
F13A1	0.00298	2.11422
CLEC4D	0.00119	2.11198
H1-5	0.000338	2.10851
PCOLCE2	0.00214	2.10476
KCNE3	0.0167	2.10323
TRIM25	0.0358	2.10316
SYNPO	0.0147	2.0959
LGALS12	0.00562	2.09488
ABCC3	0.01	2.09266
RIGI	0.0042	2.09076
SLC22A15	0.00838	2.08944
NABP1	0.0207	2.08813
KLHL2	0.0209	2.08664
RTN2	0.00176	2.08483
FKBP9	0.00297	2.08304
DUSP13A	0.0296	2.08193
GGH	0.00595	2.07987
VWF	0.00524	2.07669
ILK	0.0129	2.07465
P2RY12	0.00147	2.06029
GADD45A	0.0311	2.05545
FES	0.0107	2.0549
H3C15	0.00275	2.05288
INHBA	0.0181	2.05141
GPR141	0.00118	2.0443
TLR1	0.0379	2.03511
GP6	0.0103	2.03464
GSN	0.0149	2.0329
GYG1	0.00787	2.03189
MDM2	0.000256	2.02943
PTPRF	0.00156	2.02839
CLEC4E	0.00792	2.02789
TRIM54	0.000216	2.02696
CEACAM21	0.00173	2.0269
IL17RA	0.0371	2.02474
SULT1B1	0.0273	2.00958
ATP6V1C1	0.0079	2.00779
SGTA	0.0137	2.0056
SPINK8	0.0338	2.00431
TECPR2	0.0216	2.00416
CH25H	0.0486	2.00374
LIN7A	0.0163	1.99814
PCSK9	0.00743	1.99773
EHD3	0.00279	1.99759
TMTC1	0.0364	1.99372
GNG10	0.0425	1.99137
XK	0.0145	1.98851
NKX1-2	0.0221	1.98831
SLC26A8	0.0172	1.98767
DOK3	0.00624	1.98435
LHFPL2	0.00028	1.98427
FBN2	0.00914	1.97902
HEMGN	0.0288	1.97836
TREML1	0.0436	1.97783
ANKRD33	0.0169	1.97492
SLC36A1	0.0175	1.97223
LY96	0.0326	1.97004
FAR2	0.0062	1.96937
PLB1	0.0102	1.96934
CD24	0.0291	1.9683
PLXNC1	0.0271	1.96774
ALPK1	0.033	1.96749
SLC40A1	0.00621	1.96557
GBE1	0.00589	1.96449
MINDY1	0.0109	1.96328
MYO7A	0.004	1.96291
RGL4	0.0281	1.95984
ST3GAL6	0.00373	1.95968
H2AC13	0.00438	1.9558
PRTN3	0.0225	1.95532
MGST1	0.0212	1.95496
S100A12	5.56e-05	1.95222
MYBPC3	0.0151	1.95154
C10orf105	0.0308	1.94904
HIPK3	0.00492	1.94668
IMPA2	0.02	1.94481
LSMEM1	0.00942	1.94357
ASPH	0.00862	1.94287
RNF149	0.0181	1.94215
DSC2	0.0393	1.94026
CES1	0.0115	1.93978
VNN1	0.000801	1.93916
WIPI1	0.0218	1.93565
ENTPD1	0.0296	1.93348
TNFAIP8L2	0.00162	1.93267
ZNF438	0.0162	1.93044
ZNF613	0.000877	1.92859
PHC2	0.0329	1.92374
SMOX	0.0218	1.92063
SLCO4C1	0.00561	1.91976
HYCC2	0.0326	1.91874
GPR88	0.0112	1.90807
QPCT	0.0484	1.90774
CNTNAP3B	0.0227	1.90683
LRRK2	0.0189	1.90092
LIMK2	0.0475	1.89959
FNIP1	0.00759	1.89907
KIF1B	0.0128	1.89775
ITPRIPL2	0.00677	1.89039
ITGA9	0.000557	1.88155
UBTD1	0.0269	1.87994
WASF3	0.00832	1.87459
LYL1	0.00757	1.8714
TMEM144	0.00654	1.8714
BAZ1A	0.0246	1.86964
TRIM13	0.00266	1.86699
SORT1	0.0211	1.86677
GCNT1	0.00187	1.86543
PARVB	0.0113	1.8654
RNF24	0.0259	1.86084
ARHGAP18	0.00566	1.85724
GAS2L1	0.00607	1.8567
NEXN	0.0067	1.85469
TDRD9	0.0137	1.85437
SLC19A1	0.0372	1.85415
SLC2A5	0.0229	1.85216
PLBD1	0.00186	1.85104
TBC1D2	0.0286	1.84603
MARCHF2	0.00852	1.84482
ADORA3	0.00119	1.84441
MARVELD1	0.00483	1.8415
LTBP1	0.00323	1.84106
S1PR3	0.0242	1.83893
C19orf38	0.0257	1.8375
MCTP2	0.0415	1.83743
RNASE6	0.0241	1.83708
TMEM120A	0.0275	1.83707
SSH2	0.0451	1.83233
TANK	0.0132	1.83228
MGAM2	0.0115	1.8313
TMEM60	0.00822	1.83001
FAM228B	0.0102	1.82905
PHTF1	0.00747	1.82812
SEPTIN5	0.000499	1.82711
CALD1	0.042	1.82677
CRISP2	0.00544	1.82521
HSPA1A	0.047	1.82311
MFAP1	0.0154	1.82263
RNF10	0.0341	1.81977
PHF23	0.00176	1.8192
UBE2C	0.00626	1.8135
CETP	0.00217	1.81303
PDE5A	0.0367	1.81209
DEFA3	0.00935	1.81017
OTOF	0.0342	1.8083
RP2	0.0417	1.80731
NINJ2	0.0166	1.80551
IFNGR2	0.0418	1.80518
IL6R	0.0364	1.80394
PDLIM7	0.0217	1.80192
DOK1	0.0358	1.80076
CNIH4	0.00381	1.79781
RNF144B	0.0362	1.79705
FGD4	0.00178	1.79586
IFNGR1	0.0285	1.79308
ARHGAP19	0.000377	1.79287
PPP1R10	0.01	1.79167
FAXDC2	0.0267	1.79121
RAB27B	0.0161	1.78868
KBTBD7	0.0133	1.7843
ACTN1	0.0289	1.78387
MAFG	0.0343	1.78303
DNAJC5	0.00765	1.78192
LILRA6	0.0188	1.78141
BATF2	0.00407	1.78118
PGM2	0.0171	1.78064
FRMD4B	0.0126	1.78033
UBE2W	0.00504	1.77996
CLDN5	0.0368	1.77291
PFKFB2	0.014	1.77241
RAPH1	0.0273	1.77207
TPM1	0.0315	1.77117
CHIC2	0.0154	1.76973
REPS2	0.00444	1.76927
GPR160	0.00928	1.76283
OPLAH	0.0254	1.76121
TLN1	0.0376	1.75262
IDH1	0.00335	1.75141
FOXN2	0.0201	1.75131
CD93	0.0395	1.75109
APAF1	0.00956	1.75029
KCNH3	0.00968	1.75016
MMP8	0.00719	1.75007
HOMER3	0.0488	1.74976
AMPH	0.0469	1.74946
RASSF3	0.00864	1.74917
KIAA0319L	0.0351	1.7486
RHOBTB1	0.0153	1.74741
SLFN11	0.0254	1.7469
PIP4P2	0.0226	1.74644
CTSD	0.0186	1.7438
FRAT1	0.0295	1.74378
EXOSC4	0.011	1.74364
CDC34	0.0327	1.7419
SRPK1	0.041	1.73764
CCNB2	0.0243	1.73665
MAOB	0.00035	1.73587
NFIA	0.00594	1.73313
CTTN	0.0311	1.73289
GALK1	0.00323	1.72905
RAB31	0.0324	1.72809
MYL9	0.0127	1.72662
TRIQK	0.00212	1.72544
PFKFB4	0.0299	1.72489
FGF13	0.036	1.72394
TENT5C	0.0427	1.72358
TRPM2	0.0133	1.72241
ZNF608	0.0396	1.72232
ABHD5	0.044	1.72155
ITPKC	0.0344	1.7209
GLMP	0.0154	1.72087
ANO10	0.0251	1.71878
DNM3	0.0474	1.71519
TTC7B	0.0314	1.715
LHFPL6	0.00236	1.71474
TET2	0.0318	1.7138
TNRC18	0.0151	1.71322
SOWAHD	0.00131	1.71307
PSEN1	0.0478	1.71018
BCORL1	0.0418	1.70878
S100A11	0.0314	1.70853
CTNNAL1	0.00141	1.70566
DISC1	0.00134	1.70231
FHL2	0.014	1.70142
CTSA	0.0266	1.70066
HMGCR	0.00626	1.70032
MKRN1	0.0339	1.69804
CNN1	0.00463	1.69792
CD9	0.0465	1.69789
CCDC3	0.00157	1.69578
TYMS	0.0153	1.6951
PPARG	0.00715	1.69311
ST6GALNAC3	0.00366	1.69278
ARHGAP26	0.0174	1.69033
AGTRAP	0.0424	1.68975
AGFG1	0.0163	1.68924
BLOC1S1	0.0474	1.6843
F12	0.0321	1.68289
FAH	0.00957	1.68198
C1GALT1C1	0.0115	1.67971
TGFB1I1	0.0147	1.67886
KNSTRN	0.0242	1.67885
PLXDC2	0.0212	1.67846
OR2W3	0.00674	1.67766
NT5M	0.0123	1.67514
TNFSF14	0.0412	1.67493
NFAM1	0.0223	1.67443
DNM3	0.015	1.67439
PTPRJ	0.0416	1.67381
ABCC4	0.0057	1.67119
TSHZ3	0.0176	1.67017
NSF	0.0121	1.669
CNIH4	0.00885	1.66772
LTB4R	0.0081	1.66748
MSRB2	0.0387	1.66735
DRAM1	0.0264	1.66659
MAVS	0.0367	1.66388
LRRN1	0.00604	1.66366
ADIPOR1	0.0301	1.6635
INSR	0.0143	1.65965
TRIM10	0.0085	1.65957
CDKN2D	0.0246	1.65876
ANKRD33B	0.0215	1.65604
CDK5RAP2	0.0479	1.65489
TLR5	0.0125	1.65445
CTDSPL	0.0229	1.64931
SLC1A3	0.0291	1.64922
RBM47	0.0141	1.64789
GFOD2	0.00705	1.64725
CPEB4	0.0487	1.64705
SLC6A4	0.0426	1.64627
MTF1	0.0348	1.646
TMEM11	0.0161	1.64572
QSOX1	0.0273	1.64057
OSBPL11	0.0307	1.63947
ANKRD34B	0.024	1.6394
HMGB2	0.0255	1.63693
E2F3	0.00853	1.63586
GPR84	0.00997	1.63452
ITGAM	0.0201	1.63291
ZDHHC8	0.0152	1.62997
NUDT16	0.0247	1.6297
HPGD	0.0362	1.62854
BIK	0.00587	1.62774
FKBP1B	0.0223	1.62662
PINK1	0.0285	1.62575
IQSEC2	0.0142	1.62479
STAG2	0.0259	1.62462
XRCC4	0.0103	1.62237
MPIG6B	0.0237	1.62112
RFX2	0.0449	1.62101
RALB	0.0341	1.62044
PROS1	0.0132	1.61991
PDGFA	0.0452	1.61951
R3HDM4	0.0451	1.61711
ANKRD9	0.00458	1.61699
IFITM2	0.0337	1.61475
SPTB	0.00091	1.61237
CYB5R4	0.0351	1.61086
MS4A4A	0.00917	1.60926
ARFIP1	0.0389	1.6062
ADIPOR1	0.0188	1.60331
TLR4	0.0105	1.60268
PDS5A	0.0479	1.60133
KIF1B	0.0227	1.60072
DACH1	0.0328	1.60049
RNF225	0.022	1.59875
NAT8L	0.0274	1.59824
RAB3D	0.025	1.59814
SP1	0.023	1.59769
RRAGD	0.0193	1.59642
CAPG	0.033	1.59629
TMEM40	0.0365	1.59509
TCN2	0.028	1.59427
TUT7	0.0277	1.59426
DOCK5	0.0442	1.59399
RCOR1	0.0247	1.59245
TIMP4	0.0319	1.58789
NXF3	0.0417	1.58346
NOL3	0.0289	1.58211
NR6A1	0.0375	1.57777
FKBP8	0.00889	1.57533
MNDA	0.0148	1.57434
GEMIN6	0.0299	1.5737
TK2	0.0364	1.57313
LCE1E	0.0206	1.57273
ANK1	0.0163	1.57117
ZSWIM6	0.0229	1.56919
TP53INP1	0.0119	1.56815
ELAPOR1	0.0473	1.56779
FAM91A1	0.00567	1.56651
MEFV	0.0144	1.56526
SLC35A5	0.00719	1.56295
SLC16A3	0.026	1.56067
P2RY1	0.00361	1.56031
SLC17A5	0.0153	1.55515
KIF20B	0.00413	1.55444
FZD2	0.00274	1.55296
DOCK8	0.0287	1.55115
GLDC	0.0267	1.55064
CORO1C	0.0373	1.55035
DGKG	0.00299	1.54949
ZNF516	0.0458	1.54887
YWHAH	0.00777	1.54866
CD58	0.00504	1.54511
GSR	0.0204	1.54499
IKBIP	0.0456	1.54258
ABHD6	0.0198	1.54211
CKLF	0.0212	1.53846
RBPMS2	0.0118	1.53826
PPT1	0.0242	1.53821
HACD4	0.0338	1.53778
AGTPBP1	0.00715	1.53673
MPP1	0.0125	1.53662
OSBPL1A	0.0211	1.53519
BCDIN3D	0.00453	1.53418
MAN1A1	0.0294	1.53412
TFEC	0.0118	1.53201
PLIN3	0.0458	1.53091
MEF2A	0.0472	1.5309
ASGR1	0.0367	1.52842
IL10	0.00225	1.52707
TMEM164	0.00739	1.52696
HK2	0.0265	1.52663
WWC1	0.00315	1.52588
EXOSC3	0.00631	1.52486
MTX1	0.0488	1.52429
CTNNA1	0.0168	1.52418
CDC42EP3	0.0145	1.52383
TMEM165	0.012	1.52344
FLOT2	0.0338	1.52301
MYLK	0.00661	1.52249
DPYD	0.0352	1.52242
TMOD3	0.0459	1.52239
LY6G6D	0.0301	1.5222
TOR1AIP2	0.00618	1.52104
CKAP4	0.0349	1.52066
AGO4	0.0441	1.5205
ADAMTS2	0.0177	1.51968
CDA	0.00636	1.5191
STARD8	0.0101	1.51907
LIPN	0.00532	1.51735
MED18	0.000657	1.51541
GBA1	0.0169	1.51408
ABHD4	0.0119	1.51259
TPM1	0.0387	1.51168
FAM131C	0.0385	1.51053
HAPSTR1	0.00688	1.50966
ARMT1	0.0302	1.50931
PTTG1	0.0327	1.50838
SPNS2	0.00607	1.50544
RASGEF1A	0.0103	1.50527
NT5C2	0.0163	1.50484
CYP4F8	0.0315	1.5042
CDKN2C	0.0108	1.50355
GALNT3	0.015	1.50244
S100A9	0.00131	1.50082
DCLRE1A	0.0228	1.50026
ATP2C1	0.0331	1.49945
GPR132	0.00925	1.49546
GALNT7	0.027	1.49405
GUCY1B1	0.031	1.49337
USP38	0.034	1.48983
TMEM167A	0.0474	1.48776
H4C4	0.0331	1.48653
UBXN6	0.0278	1.48179
TRIM21	0.0128	1.47989
GSKIP	0.0456	1.4794
ZNF117	0.00842	1.478
RAB13	0.0431	1.47744
APH1B	0.048	1.47706
MILR1	0.03	1.47693
NCF4	0.0265	1.47562
P2RX1	0.00415	1.47513
ASPH	0.0311	1.47438
MZB1	0.0413	1.47417
CAPZA2	0.0335	1.47263
FURIN	0.0308	1.47168
RAB33A	0.0206	1.46881
SLC44A1	0.0297	1.4654
TP53I3	0.00336	1.46359
TST	0.0134	1.46252
NR3C1	0.0187	1.46083
NPL	0.0491	1.45855
BCAT1	0.0232	1.45716
DMTN	0.00913	1.45699
FPGT	0.0172	1.45635
PDXK	0.0161	1.4552
KIF23	0.0097	1.4546
PRSS36	0.0327	1.45408
SMARCD3	0.0486	1.45161
KBTBD6	0.0293	1.45104
PPIP5K2	0.0451	1.45074
FCHO2	0.0387	1.44955
GUCY1B1	0.0215	1.44947
SLC49A4	0.0238	1.44919
RSPH1	0.0199	1.44821
CAB39	0.0133	1.44806
PCTP	0.0126	1.44711
RNF208	0.0119	1.44672
KCTD12	0.0126	1.44269
HORMAD1	0.00203	1.44264
AVPR1A	0.00338	1.44098
NAT1	0.00814	1.4405
EGF	0.0266	1.43683
CMTM1	0.0288	1.43497
TMT1A	0.0187	1.43493
CHRD	0.0169	1.4348
DTL	0.0114	1.43443
RAB32	0.00998	1.43202
CES1	0.0298	1.43149
SLC8A1	0.00566	1.43112
VWCE	0.0296	1.43109
TIMP1	0.0272	1.42969
NPTN	0.000749	1.42889
TMEM150B	0.00139	1.42524
TSEN34	0.0499	1.42494
MFGE8	0.028	1.42473
SERTAD3	0.0301	1.42321
COL17A1	0.019	1.4222
MARCHF1	0.00531	1.42216
FEZ2	0.0205	1.42144
PECR	0.00866	1.42091
AGPAT2	0.027	1.41984
MISP3	0.0224	1.41873
TPTE	0.0393	1.41791
PLCG2	0.0169	1.4167
MTHFSD	0.0118	1.41544
H2BC12	0.0185	1.41496
HOMER3	0.0335	1.41479
STK3	0.0274	1.41284
CERT1	0.0466	1.41057
TMEM91	0.000891	1.40995
RMI1	0.00056	1.4072
MCTP1	0.000559	1.40672
SEPTIN14	0.00377	1.40578
CHPT1	0.0447	1.40528
TMEM140	0.042	1.40368
MGST2	0.0206	1.40315
F5	0.0202	1.40314
TRIM7	0.019	1.40179
MTURN	0.0359	1.40155
DENND3	0.0319	1.39968
ANGPT1	0.0114	1.39874
ITGB1	0.0456	1.39852
PIGF	0.0359	1.39765
OR2H1	0.0162	1.39687
NCF1	0.0261	1.39392
SLC35A1	0.0191	1.39271
HOMER3	0.0498	1.39028
IL1R1	0.000999	1.38958
STXBP5	0.046	1.38789
TSPAN2	0.0153	1.38684
SMR3A	0.00212	1.38664
PCMT1	0.0408	1.38538
KCNK15	0.0346	1.38512
SRGAP1	0.042	1.38424
EEF1AKMT4	0.0066	1.38371
ALDH4A1	0.0412	1.38362
TTC9C	0.00352	1.38267
ATP5MJ	0.034	1.38129
GNAQ	0.0488	1.38069
MGLL	0.00609	1.37972
RBFOX3	0.0386	1.37914
KRTAP10-10	0.0123	1.37838
TK1	0.018	1.37832
RPS6KA1	0.034	1.37768
RESF1	0.039	1.37717
TMEM170B	0.0155	1.37671
RNASEL	0.0317	1.37481
CD274	0.0197	1.37418
MKI67	0.00378	1.37289
FMN1	0.0182	1.37234
TSPO2	0.0411	1.36959
OSCAR	0.00389	1.36783
RGL1	0.0223	1.36744
PMVK	0.0497	1.36401
TSNAX	0.0401	1.35528
UBE2H	0.0162	1.35524
GPRC5C	0.0363	1.35504
NAPRT	0.0219	1.35363
VWA1	0.0257	1.35224
GPANK1	0.0291	1.35177
PLEKHO2	0.00993	1.35161
CEACAM3	0.0494	1.35139
MROH6	0.00426	1.35022
ZNF385D	0.0366	1.34923
SCYL2	0.0344	1.34858
MKLN1	0.00886	1.34811
LAMB2	0.0211	1.34808
ARHGEF17	0.042	1.34752
PKMYT1	0.0231	1.34612
SAR1B	0.0304	1.34572
GIMAP8	0.0471	1.34441
EPDR1	0.0147	1.34408
PTTG2	0.022	1.34227
PCSK6	0.0236	1.34147
ZBTB8OS	0.0425	1.34127
TP53I11	0.0158	1.34114
IFNAR1	0.0261	1.33883
HSD17B12	0.0312	1.3387
WASHC4	0.046	1.33822
PLXNB3	0.00966	1.33606
PRDX5	0.0193	1.33415
ZNF562	0.0151	1.33335
ATP9A	0.0286	1.33211
IGF2BP3	0.0452	1.33209
KCNK5	0.0117	1.33198
PPP1R12A	0.043	1.33035
DCAF12L2	0.0202	1.32993
SLCO3A1	0.033	1.32976
SERPINB1	0.0319	1.32864
H2AC16	0.025	1.32777
FAM20C	0.0471	1.32655
STAT3	0.045	1.32309
PIP5K1B	0.0253	1.32222
RIN2	0.0484	1.32049
COPG1	0.0221	1.3204
MS4A6A	0.0448	1.31978
ALKAL1	0.00239	1.31918
SIGLEC9	0.0302	1.31893
JPT1	0.0412	1.31564
AMOTL1	0.0202	1.31335
ANKRD13A	0.0429	1.31221
SNTB1	0.0383	1.31214
LAIR1	0.017	1.31166
MAFG	0.0253	1.31054
HS1BP3	0.0424	1.30953
FKBP1A	0.0485	1.30861
SLC39A3	0.00249	1.30817
ARPC5	0.0102	1.30599
CDKN3	0.00678	1.30596
SIAE	0.0112	1.30455
LOX	0.0287	1.30447
MPST	0.0322	1.30312
MYZAP	0.0187	1.30303
MAP2K3	0.0402	1.30202
CLCN4	0.0472	1.3018
LGALSL	0.0249	1.30099
PKP2	0.00581	1.30035
SP3	0.0103	1.29987
SERPINB8	0.0174	1.29986
SNX13	0.0241	1.29888
PLA2G4C	0.0163	1.2977
LRRC8B	0.0462	1.29723
KRTAP6-3	0.0322	1.29617
C4BPA	0.0274	1.29613
TRIM58	0.0477	1.29579
SNX10	0.0309	1.29556
SHMT1	0.0111	1.29287
LMNA	0.00601	1.2927
MAML3	0.00346	1.2922
GGTLC2	0.00471	1.29196
CSTA	0.0291	1.2917
TNFRSF12A	0.0455	1.29049
TMEM95	0.0409	1.2903
CAMKK2	0.0123	1.28914
MPND	0.0226	1.28877
GLMP	0.0302	1.28707
ASGR2	0.0438	1.28567
SPRR2E	0.0203	1.28391
PCP2	0.0251	1.28373
NEURL1B	0.0138	1.28353
ADAMTS7	0.0312	1.2797
KIF3C	0.0493	1.27575
GINS2	0.0194	1.27377
MAP2K6	0.0238	1.27268
ASB16	0.0032	1.27262
TAAR5	0.00939	1.26874
CACNA1S	0.000771	1.26811
GARIN1A	0.0307	1.26707
ZSCAN2	0.0473	1.26647
SNTB2	0.0343	1.26636
STIL	0.00629	1.26582
CAPN1	0.00647	1.26557
ATP7A	0.0482	1.26487
BRCA1	0.0386	1.26421
AP3S1	0.0443	1.25709
DCTN4	0.0349	1.2566
FMN1	0.0348	1.2551
MAP1LC3A	0.0319	1.25479
CDH26	0.0383	1.25382
HJURP	0.038	1.252
LETM1	0.0173	1.24888
NECTIN2	0.041	1.24809
RALBP1	0.0473	1.24803
TMLHE	0.00371	1.24801
NAGS	0.0264	1.24598
SLC38A10	0.0176	1.24517
CCPG1	0.0177	1.2417
NRGN	0.0156	1.24101
TMEM106A	0.021	1.24042
FAM43A	0.0352	1.2377
ALDH3B1	0.0147	1.23754
SPSB2	0.0364	1.23505
MAP3K5	0.0369	1.235
CRHR1	0.024	1.23433
LDHD	0.00962	1.23362
ABLIM3	0.0084	1.23339
SANBR	0.0231	1.23254
MINDY3	0.0358	1.23226
ZNF33A	0.0373	1.23224
COPB2	0.0384	1.23117
STAB1	0.0333	1.23058
ACSL4	0.025	1.22961
NGB	0.00107	1.22918
TRPS1	0.00168	1.22905
RBP7	0.00675	1.22846
KDM4A	0.0471	1.22561
ZFAND3	0.0328	1.22481
HDAC9	0.0203	1.22451
LCE5A	0.0474	1.22118
PDE6H	0.0363	1.22058
CDCA5	0.0355	1.22024
GP9	0.0266	1.21958
KCTD21	0.0298	1.21957
CPD	0.0463	1.2176
RAB18	0.0218	1.21605
ATOH8	0.0136	1.21369
CA13	0.0429	1.21326
PACSIN2	0.0236	1.21289
NOP10	0.00701	1.21055
SLF1	0.0261	1.20775
ITPRID2	0.0179	1.20765
GSTA5	0.0295	1.20488
PPP1R14A	0.0468	1.20367
PYCARD	0.032	1.20259
SMAD1	0.0329	1.20143
HSBP1	0.0147	1.20027
RILP	0.00486	1.1998
NUDT3	0.0458	1.19871
CASP10	0.0171	1.19757
NCOA4	0.0107	1.19731
RTN3	0.0221	1.19658
PPM1D	0.0478	1.19567
SLC43A3	0.0351	1.19549
KCTD3	0.0238	1.19408
TMEM102	0.0374	1.19377
CLCN3	0.0414	1.19278
C1orf74	0.0288	1.19271
PTPN11	0.019	1.1927
EXOC6	0.00921	1.1923
MYEOV	0.0427	1.1883
EPHB2	0.0272	1.18784
SLC22A23	0.0412	1.18413
DOLK	0.0391	1.17935
CAP1	0.00905	1.17694
PSAT1	0.0429	1.17659
PNP	0.0309	1.17328
MCU	0.046	1.17292
ADISSP	0.0107	1.17232
CENPQ	0.0429	1.17202
SGMS1	0.0371	1.17144
BCKDK	0.0295	1.16943
CXCL3	0.00392	1.16922
TMEM231	0.00524	1.16872
YWHAG	0.0448	1.16821
F11R	0.0104	1.16715
CGREF1	0.0288	1.16713
RHOT1	0.0253	1.16713
F2RL3	0.0292	1.16673
SSC4D	0.0174	1.16659
BPIFB2	0.0222	1.16406
TOM1L1	0.00794	1.16399
CCNA2	0.0133	1.16386
ZBTB34	0.0278	1.16317
CYBA	0.0247	1.16094
TAGLN2	0.0404	1.16034
STIMATE	0.00349	1.15953
RASL11A	0.0178	1.15736
RAMP3	0.0036	1.15511
AFAP1	0.0178	1.15257
TSPO	0.002	1.15254
DAB2	0.037	1.1506
MOGAT3	0.022	1.1503
ZNF787	0.018	1.14966
IFITM3	0.0343	1.14953
YIF1B	0.0308	1.14951
PLPP3	0.0131	1.14951
ASCC1	0.0454	1.1477
BRWD3	0.0458	1.14643
TNFSF10	0.0453	1.14607
PSMB3	0.00954	1.14436
SEMA4A	0.0351	1.14422
TALDO1	0.00967	1.14378
BATF	0.0204	1.14372
SLITRK4	0.0186	1.14345
PACSIN2	0.022	1.14196
USP31	0.0311	1.14062
IFI27L1	0.0041	1.14045
B3GALT4	0.0238	1.13823
TROAP	0.0273	1.13757
RRM2	0.0102	1.13724
FGD6	0.036	1.13701
RBM12	0.0442	1.13653
MFSD1	0.022	1.13632
TM6SF1	0.0105	1.13557
HPSE	0.0456	1.13556
PTTG1IP	0.00607	1.13544
SLA	0.00523	1.13415
LILRB5	0.0219	1.13344
PVR	0.0107	1.1318
AZI2	0.00838	1.13114
GAGE1	0.00676	1.1302
SLC15A4	0.0417	1.12887
PTRH2	0.0016	1.12544
KRTAP4-12	0.0277	1.12445
TRMT5	0.0479	1.12419
OSBPL8	0.0496	1.12309
ZNF322	0.0446	1.12073
CYP2B6	0.0357	1.11945
LGALS1	0.00621	1.11921
C3orf62	0.0442	1.11891
CNEP1R1	0.0107	1.11771
OR1D5	0.0156	1.11643
CRADD	0.0301	1.11626
FOXH1	0.0277	1.11534
PDE2A	0.0207	1.11462
GTF2E1	0.03	1.11458
LTA4H	0.00585	1.11303
RGS18	0.0246	1.11294
PRICKLE2	0.0112	1.11281
TOR4A	0.036	1.11233
USP15	0.0381	1.11226
SIGLEC14	0.0478	1.11115
UHRF1	0.0165	1.10854
MTMR3	0.0192	1.10766
PCYT1B	0.0176	1.10634
DENND10	0.0481	1.10583
KRTAP10-6	0.043	1.10583
GPN3	0.00319	1.10494
STBD1	0.00846	1.10363
TAOK2	0.0371	1.10271
EPS15	0.0469	1.10182
FAM20A	0.0247	1.09989
PLOD1	0.00916	1.09902
HBZ	0.0226	1.09787
WNT11	0.0349	1.09657
S1PR4	0.00985	1.0947
OLFML2A	0.0368	1.09333
LYPD4	0.0027	1.09159
DHRS1	0.0329	1.08806
MAPK1	0.0199	1.08705
EVI2A	0.00881	1.08657
THAP3	0.0273	1.08557
ACOX1	0.0455	1.08395
PHACTR4	0.0416	1.08352
CCDC103	0.0191	1.08291
TFPI	0.0216	1.08144
SLC12A9	0.0432	1.0785
GSTO2	0.0188	1.07739
MERTK	0.0359	1.07678
TIMM8B	0.0104	1.07662
AK4	0.0425	1.07651
PTGFR	0.0287	1.07436
FCER1G	0.0283	1.07275
CPNE2	0.0454	1.07234
IRX6	0.0251	1.07181
KIF13A	0.0387	1.07141
MAX	0.0273	1.07101
PCDH19	0.0431	1.07087
LRRC46	0.0293	1.07053
GPR85	0.0315	1.07008
NDUFB3	0.0298	1.06989
MSR1	0.0437	1.0688
FAR1	0.0119	1.06843
CHCHD1	0.0491	1.06782
FBXO28	0.0411	1.06587
TUBA1C	0.0321	1.06536
MTMR10	0.0303	1.06405
TBXA2R	0.0421	1.06058
CAPN13	0.0315	1.05964
ASPM	0.0324	1.0562
TMEM234	0.0215	1.05602
ADISSP	0.0411	1.05433
LBR	0.0155	1.05378
MOB4	0.0295	1.05151
MLX	0.042	1.05072
CCN2	0.0108	1.04935
EDEM3	0.0187	1.04706
SERINC3	0.0364	1.04687
PPP4R2	0.0399	1.0463
ANKS1A	0.0243	1.04497
LHB	0.0446	1.04413
PYDC1	0.0292	1.04263
NTRK2	0.0299	1.04125
RPL3L	0.0178	1.04077
CLTB	0.02	1.03875
ETV6	0.0365	1.03875
HAUS4	0.0336	1.03731
SSX2IP	0.0281	1.03674
BORCS5	0.0281	1.03546
MIER1	0.017	1.03454
SLC27A3	0.0383	1.03387
JRKL	0.038	1.03348
GGTLC1	0.0296	1.03217
GPX1	0.00354	1.03161
TWF2	0.0396	1.02982
DDIT4L	0.0351	1.02947
BRI3	0.0353	1.02889
SMIM3	0.0148	1.02856
H2AC14	0.0352	1.02828
YIPF2	0.0483	1.02789
CYBRD1	0.0186	1.02723
FAM72D	0.0409	1.02581
TSC2	0.025	1.02511
TNNI3	0.0356	1.02428
ZDHHC20	0.0307	1.0229
DHFR	0.0161	1.02124
CEBPD	0.029	1.02114
INSM2	0.0119	1.02066
SAMSN1	0.0212	1.0184
LCE1A	0.0169	1.01633
KATNIP	0.028	1.0145
KRT85	0.0298	1.01432
ACOT11	0.0452	1.01373
TUBA8	0.0451	1.01225
ZNF518A	0.0351	1.01217
KLHL29	0.0245	1.01176
C2orf73	0.0203	1.01131
CLEC12B	0.00922	1.00917
PHACTR3	0.0483	1.00886
S100A6	0.00356	1.0081
DNAH14	0.0432	1.00639
FERMT3	0.0128	1.0063
PLA2G4E	0.0148	1.00536
ZNF213	0.0474	1.0052
SIGLEC15	0.0487	1.00469
SIRPD	0.00817	1.00246
PHF8	0.0387	1.00107
DCSTAMP	0.0305	1.00097
CEP128	0.0336	1.00078
LEPROT	0.0171	0.999566
PPP1R27	0.0319	0.995533
TMCC1	0.0459	0.990489
ZC3H8	0.0254	0.988518
CPT1A	0.0329	0.986058
TUBA4A	0.003	0.984152
ZNF215	0.0122	0.984102
OR1J4	0.0239	0.981209
FGR	0.0178	0.981071
GGT1	0.00831	0.980262
PNKD	0.0443	0.977674
KIF14	0.0359	0.976804
PWWP2A	0.0325	0.974453
WASF1	0.0481	0.974344
LMO1	0.0195	0.971932
SH2D5	0.0356	0.971829
CDK1	0.0215	0.971387
HYAL3	0.00617	0.971196
ITSN1	0.0434	0.970963
GIPR	0.0448	0.969709
TBXAS1	0.0486	0.968858
EPOR	0.0341	0.968456
NAV3	0.0409	0.965248
TMEM217	0.0209	0.964794
IGSF6	0.0168	0.964524
LDB1	0.0276	0.963749
EXOC5	0.0187	0.963092
ASB13	0.0328	0.963071
CLPB	0.0129	0.962786
C1orf216	0.0408	0.96034
THAP2	0.0266	0.960025
BCL2L15	0.0321	0.959455
TXNRD1	0.0388	0.959339
CD63	0.0165	0.958033
ZNF701	0.0273	0.955594
SATB2	0.0247	0.952509
ORMDL2	0.0399	0.952329
CACNA1C	0.0101	0.950086
PRR23B	0.0222	0.949322
MFN2	0.0381	0.948855
STXBP2	0.023	0.947259
CORT	0.049	0.946752
GAPDH	0.00675	0.946725
PSPN	0.0405	0.946653
CAP2	0.00802	0.94607
ATG4C	0.0269	0.944542
CALML4	0.0192	0.943605
LMNA	0.0402	0.943409
S100Z	0.0329	0.943167
PKP4	0.0414	0.943031
TDRD5	0.0471	0.942789
LOXL3	0.0204	0.942078
RNF181	0.0241	0.941999
PCMT1	0.0366	0.941893
DEPDC1	0.0366	0.941257
LAMA4	0.034	0.937589
SCRN1	0.0343	0.937212
IFI27L2	0.0143	0.937134
ALDH1L2	0.0127	0.937021
PRDM8	0.0148	0.936498
XPR1	0.0223	0.935904
RBBP5	0.0222	0.935127
C4orf3	0.0293	0.934922
GPD2	0.0155	0.934289
UBXN11	0.0329	0.93426
ZGLP1	0.024	0.929528
ZKSCAN4	0.0354	0.929222
ERVMER34-1	0.021	0.926666
MRPS18C	0.0292	0.925621
EXOC3L4	0.0204	0.925353
H2BC17	0.0461	0.924694
KRTAP1-5	0.027	0.924547
GULP1	0.0383	0.921978
ZNF397	0.0483	0.921202
HIPK1	0.0222	0.921105
GLRX	0.0176	0.920528
KDM6A	0.0341	0.91799
CTSA	0.0108	0.917846
H3C1	0.0416	0.916906
SLC18A3	0.033	0.914759
SRGN	0.0214	0.913767
CNTNAP5	0.0417	0.913549
ITGAV	0.0427	0.913415
CFP	0.0145	0.912893
TMEM107	0.0387	0.912636
CIDEC	0.0422	0.911995
PREB	0.0491	0.9114
PKHD1L1	0.0286	0.911298
MPIG6B	0.00584	0.910123
ESAM	0.0245	0.909665
TARM1	0.0383	0.908817
DEFB103A	0.016	0.908612
OR51D1	0.00616	0.907527
ZNF366	0.0416	0.906997
TOLLIP	0.00319	0.90561
DDAH1	0.0253	0.905103
KDM5C	0.0394	0.902503
PCSK1	0.0383	0.901321
CHD1L	0.0397	0.901054
CNGA2	0.0118	0.900717
GP1BB	0.0367	0.899496
LYVE1	0.0264	0.899411
HYAL2	0.00484	0.896085
TACR3	0.0123	0.89583
CAB39L	0.0399	0.895794
MFSD3	0.029	0.892516
ACE2	0.0257	0.891572
GLP2R	0.0249	0.890978
MS4A5	0.0104	0.890111
SNX12	0.0263	0.889571
H3-3A	0.0167	0.888735
MITF	0.00835	0.888617
NDUFAF1	0.013	0.88322
POU4F2	0.0197	0.881749
SNX21	0.0167	0.881613
OR2A7	0.0177	0.881425
FGFR1OP2	0.0457	0.880987
LRRTM4	0.0313	0.88028
ARPC5	0.0219	0.878172
SNX3	0.0401	0.877979
TNFSF10	0.0289	0.876198
HPS6	0.0307	0.875642
DIAPH3	0.0216	0.87284
YWHAE	0.0485	0.869886
IL1RAP	0.0293	0.868406
A2M	0.0159	0.868156
RABGEF1	0.0261	0.866972
TRPC6	0.0378	0.866136
FANCB	0.0345	0.865291
OBP2B	0.0332	0.863494
PSEN2	0.0425	0.862133
INPP5A	0.048	0.859885
MUC2	0.0254	0.859349
CDHR4	0.0436	0.859232
KLK11	0.0222	0.858034
SIM1	0.0205	0.85759
TMC5	0.0206	0.855582
UACA	0.0439	0.852585
TXN	0.0433	0.852246
DCUN1D1	0.0389	0.848118
TDRD10	0.0171	0.846753
DENND2B	0.0182	0.845496
USH1G	0.0258	0.844945
GYPA	0.00691	0.843843
ARHGEF12	0.0108	0.842815
CALM2	0.0104	0.840907
PLPP4	0.0374	0.838605
TM9SF1	0.0206	0.837549
SOX17	0.0139	0.833861
PKN2	0.041	0.831244
HIF1AN	0.016	0.827716
MED8	0.0146	0.823677
COL20A1	0.0231	0.821683
DENND2C	0.033	0.821333
PTGS1	0.0464	0.820129
ORC6	0.0297	0.818295
RABAC1	0.0128	0.816029
AZI2	0.0236	0.815364
RBM20	0.0495	0.814101
LMBRD1	0.0448	0.814061
RNF146	0.0491	0.813718
SFXN5	0.0288	0.8106
MYL6	0.0212	0.805501
E2F6	0.0492	0.804321
KHK	0.0412	0.803637
FANCD2OS	0.0163	0.802138
FBXW9	0.0356	0.801078
ACCSL	0.0404	0.798941
MMRN2	0.0156	0.798637
PF4	0.041	0.798308
PPM1M	0.0384	0.797876
S100A4	0.016	0.795191
RSBN1L	0.0287	0.792856
MROH9	0.045	0.792112
CYB5R3	0.0305	0.791467
SNAI2	0.0148	0.790474
MYCBP	0.0294	0.790045
ZNF521	0.0262	0.78962
ZNF749	0.0336	0.789097
DPP10	0.0393	0.784913
BEST3	0.0277	0.782082
JAK2	0.0302	0.781799
PMP2	0.0474	0.781364
NOS1AP	0.0464	0.779977
CCDC69	0.0292	0.779386
SERPINC1	0.0293	0.779174
ENTPD7	0.0465	0.77872
PTH2R	0.0489	0.778234
RAB44	0.0444	0.775506
IQGAP2	0.018	0.771978
ABCC6	0.0414	0.771627
TYROBP	0.0189	0.767348
KRT15	0.0475	0.765931
FRG2	0.047	0.762912
CCDC171	0.0486	0.760905
CLIC5	0.0272	0.754448
DBNL	0.0495	0.748739
ACTRT1	0.0351	0.746504
LRRFIP2	0.0309	0.742058
ARL6IP6	0.0167	0.732945
FNTB	0.0321	0.725173
ALG1	0.0468	0.717497
RIMBP2	0.0464	0.716059
ZNF33A	0.0472	0.715624
FAM76A	0.0422	0.710617
DPY19L1	0.0407	0.709235
NAA38	0.0323	0.707137
ADAM18	0.0384	0.703792
NIPSNAP3B	0.0462	0.703361
PIWIL3	0.0396	0.701631
ZEB2	0.0391	0.692669
RBFOX2	0.0473	0.691771
VCPIP1	0.0272	0.691509
TBC1D8B	0.0466	0.690737
CRISP3	0.0406	0.68988
EPPIN	0.0463	0.688574
MORN2	0.0321	0.688193
FCN1	0.0294	0.685545
ZNF350	0.0212	0.679433
TFAP4	0.0494	0.672355
ACTL8	0.048	0.669962
DACT2	0.0345	0.666153
SHANK2	0.0369	0.647766
DBF4	0.0491	0.64215
SHE	0.0447	0.633346
PRR23C	0.0401	0.626229
FMN2	0.0375	0.61845
PCNX3	0.0433	0.615901
APOL5	0.0496	0.610565
TRIM55	0.0302	0.595212
DYNLT1	0.0333	0.5951
CORO1B	0.0487	0.594536
HDC	0.00354	-3.45461
AEBP1	0.000332	-3.19287
NELL2	7.26e-06	-3.16326
RGS1	0.0118	-3.12455
DCANP1	0.00771	-2.95712
TCF7	0.00215	-2.90772
FCER1A	0.0116	-2.87813
RPS26	3.72e-07	-2.80395
PASK	0.000684	-2.79036
PSIP1	0.0141	-2.78848
PALLD	0.0345	-2.7721
RAB15	0.00215	-2.76118
CD69	0.00453	-2.75831
PHLDB3	0.00841	-2.75461
NOG	0.00173	-2.60591
CTLA4	0.00609	-2.56762
ZMYND19	0.0142	-2.55735
TNFRSF25	0.00135	-2.55512
FAM241B	0.0205	-2.5465
FAAH2	0.00323	-2.48166
AKAP12	0.00538	-2.47823
LRRN3	0.0114	-2.47049
TOE1	0.0166	-2.46638
FHIT	0.000183	-2.4622
ARHGEF9	0.00559	-2.45177
ANO9	0.0211	-2.44001
FCRL6	0.0193	-2.42062
LEF1	0.00312	-2.39723
WNT7B	0.0182	-2.39629
FCRL2	0.0314	-2.3941
TRABD2A	0.00548	-2.37932
TRABD2A	0.0114	-2.37466
ODAD1	0.0218	-2.37174
CBLN3	0.00538	-2.35438
EIF4E1B	0.0398	-2.33801
HLA-DQB2	0.00681	-2.32935
BEX2	0.000203	-2.29643
HAUS5	0.00915	-2.29441
KIF19	0.0256	-2.29208
TNRC6C	0.00425	-2.28836
ZNF256	0.00176	-2.27864
ZNF14	0.00169	-2.27278
TNFRSF10A	0.0237	-2.25032
PHC1	0.00701	-2.25019
FBLN5	0.00879	-2.24359
FCGBP	0.0277	-2.24221
ZNF683	0.032	-2.23676
MAL	0.00675	-2.23397
TSPOAP1	0.0146	-2.23396
ZNF483	0.0492	-2.23239
TCEA3	0.000523	-2.21982
NRIP3	0.0384	-2.2016
ME3	0.000631	-2.19196
NR1D2	0.0132	-2.18753
ABO	0.0332	-2.18708
CCR7	0.00698	-2.17677
EEIG1	0.00331	-2.16689
NR4A3	0.011	-2.16537
CAMK4	0.00178	-2.16383
TBC1D4	0.00143	-2.1541
MMP23B	0.0116	-2.11918
KLRC1	0.0355	-2.1189
ADAMTSL2	0.000117	-2.11475
BCL11B	0.0152	-2.11055
FBXO15	0.0342	-2.1043
AFF3	0.00389	-2.09656
PRR29	0.0252	-2.09278
CD3G	0.023	-2.09273
IL6	0.00128	-2.08451
IL12RB2	0.0434	-2.07462
GZMK	0.0361	-2.07247
DGKA	0.0027	-2.06823
GOLGA6L4	0.0385	-2.06746
DACT1	0.00605	-2.06381
TPPP3	0.0113	-2.06168
ZNF30	0.000481	-2.05724
CD5	0.0185	-2.05359
CD160	0.0215	-2.04612
TGFBR3	0.0024	-2.04468
HKDC1	0.00192	-2.04274
ABCB1	0.00411	-2.03109
TSPYL2	0.00175	-2.01795
SFRP1	0.0264	-2.01431
EPHA4	0.000182	-2.01292
CCNL2	0.0283	-1.99317
ADARB1	0.00147	-1.97716
NAA40	0.00124	-1.97412
IL15RA	0.0472	-1.96491
KLRB1	0.013	-1.9577
CRB3	0.0223	-1.95571
C12orf42	0.000114	-1.95393
PMAIP1	0.00143	-1.9501
PLEKHG4	0.00202	-1.94537
BIN1	0.0211	-1.94026
TNNC1	0.0104	-1.93463
GGT7	0.00147	-1.93198
UPF3B	0.0259	-1.92884
SYTL2	0.0337	-1.92866
KLHDC7B	0.025	-1.92855
HAPLN3	0.0237	-1.92706
YBEY	0.0461	-1.92034
CD6	0.0375	-1.91654
ZNF639	0.0447	-1.91289
GBP4	0.00539	-1.90384
DOCK9	0.00972	-1.90311
ZNF462	0.00184	-1.89798
BCL11A	0.0401	-1.89792
IL32	0.0467	-1.89669
IL23A	0.00115	-1.89304
DDHD2	0.00478	-1.88634
WNT3	0.0129	-1.88631
GALNT12	0.000165	-1.87106
CD22	0.0147	-1.87064
PHF10	0.0337	-1.86558
SPOCK2	0.00688	-1.86502
ZNF23	0.0246	-1.86488
C1QTNF6	0.000801	-1.85953
RNF157	0.00326	-1.85582
CLUAP1	0.0116	-1.85373
DLL1	0.0062	-1.85336
TRMT44	0.0238	-1.85293
ADAMTS1	0.0286	-1.85076
CD3D	0.0432	-1.84884
PTGDR2	0.00344	-1.84844
PDE9A	0.0116	-1.84803
DUSP2	0.0018	-1.84348
PLEKHA1	0.00764	-1.84324
PRB4	0.0181	-1.83667
RUVBL1	0.0447	-1.83001
CAND2	0.000887	-1.82838
NR1D1	0.00136	-1.81614
CD3E	0.0472	-1.81322
CHD5	0.0253	-1.80637
GSTM2	0.00564	-1.80349
DKK3	0.0485	-1.80291
CD7	0.00983	-1.79966
C2CD3	0.0168	-1.79867
CAPRIN2	0.0019	-1.79867
ACOT4	0.0123	-1.79514
KIF3A	0.00951	-1.79457
ACTR5	0.0318	-1.79368
NPIPA5	0.0299	-1.79224
HYKK	0.000458	-1.78903
ADAMTS10	0.0255	-1.78268
TAPT1	0.00896	-1.77911
ZNF793	0.0212	-1.77707
CD28	0.0436	-1.77375
SKAP1	0.0246	-1.76986
CCR3	0.0225	-1.76881
ZNF682	0.0107	-1.75789
ITGA4	0.00654	-1.75357
COQ10A	0.00321	-1.74784
CACNG6	0.00583	-1.7473
CACNA2D2	0.0264	-1.74427
TSHZ2	0.00299	-1.74373
PRKACB	0.00731	-1.74364
SNAPC5	0.0369	-1.74199
PNPLA7	0.000889	-1.74007
TSKS	0.0448	-1.73882
PEX1	0.00549	-1.73652
NT5C3B	0.0152	-1.73515
PMP22	0.00527	-1.73351
ZSCAN18	0.000444	-1.73335
CATSPER2	0.00128	-1.72941
RORC	0.00916	-1.7228
CNST	0.0325	-1.71702
SUPV3L1	0.0348	-1.71679
LCK	0.031	-1.71463
IL4I1	0.00496	-1.71012
RIMKLB	0.00328	-1.70947
IL2RB	0.0311	-1.70718
ZHX3	0.0398	-1.70243
KBTBD8	0.0448	-1.69767
DSC1	0.00271	-1.69264
CYSRT1	0.0425	-1.68874
INPP4B	0.00947	-1.67349
DPP4	0.0373	-1.67214
CELA3B	0.0233	-1.66579
MLLT6	0.00364	-1.66447
EVL	0.0147	-1.65892
PLPP1	0.00321	-1.65856
HABP4	0.00145	-1.65679
RNF43	0.00231	-1.6561
BCAS4	0.00124	-1.65444
RIOK2	0.0127	-1.65146
FOXK1	0.0107	-1.64916
GNPNAT1	0.036	-1.64774
BAG3	0.000859	-1.64361
PODXL	0.0347	-1.64127
MOAP1	0.00882	-1.63983
PRR4	0.00213	-1.63983
IGSF22	0.000838	-1.63967
SON	0.00666	-1.63462
OTUD7A	0.000839	-1.63404
IL7R	0.0271	-1.62721
ZNF165	0.00587	-1.62497
DSP	0.0227	-1.62154
CARMIL2	0.0042	-1.62051
GNAS	0.0163	-1.61704
PLD4	0.0185	-1.61415
ADGRA3	0.00229	-1.6141
FAM184A	0.00446	-1.61366
NR2E3	0.0198	-1.61282
NCAPH2	0.00128	-1.61155
TEF	0.0465	-1.61048
RUNX3	0.0148	-1.61038
SMPDL3B	0.0386	-1.61008
EYA3	0.00219	-1.60853
ZDHHC11	0.0015	-1.60384
CLYBL	0.00472	-1.5993
LKAAEAR1	0.0177	-1.59892
ETS1	0.0429	-1.59771
RBM19	0.000272	-1.5864
TSPYL5	0.0109	-1.57516
TNFRSF25	0.0155	-1.57505
HIVEP2	0.0287	-1.5734
HLA-DPB1	0.00568	-1.57068
UPF3A	0.0315	-1.56742
ADD2	0.0102	-1.56029
ZBTB25	0.0432	-1.55731
PLXDC1	0.00108	-1.55515
PPP2R1B	0.0451	-1.54731
DHRS3	0.0295	-1.54646
CAMK2N1	0.0396	-1.54098
TBCCD1	0.0369	-1.5367
GRIK3	0.0319	-1.53191
COPS7B	0.0261	-1.52768
HLA-DOA	0.0461	-1.52679
TIGD1	0.0172	-1.52627
ZNF77	0.00645	-1.52411
AGTR2	0.00772	-1.52124
NR1I3	0.0389	-1.52108
CARNS1	0.0134	-1.52071
FAM167B	0.00989	-1.51376
TSSK3	0.0428	-1.51315
SCRN2	0.03	-1.51174
SH2D2A	0.0157	-1.51096
EML5	0.0117	-1.50787
TAF3	0.014	-1.5046
MORC4	0.00781	-1.50459
ENHO	0.0365	-1.50414
FLT3LG	0.0351	-1.49923
AXIN2	0.00369	-1.4956
RBM4	0.00344	-1.49449
MTRF1	0.0231	-1.49206
GZMB	0.039	-1.49003
OBSCN	0.0158	-1.48427
IFT74	0.0338	-1.48063
ELAPOR2	0.0119	-1.47768
FCMR	0.025	-1.47712
AVPI1	0.00675	-1.47563
KNG1	0.0418	-1.47084
CAPN5	0.00822	-1.46672
S1PR2	0.0239	-1.46486
C17orf67	0.0109	-1.46263
NUBPL	0.0294	-1.45496
AK5	0.00176	-1.45365
AGAP1	0.0194	-1.4518
IL12RB1	0.00648	-1.44054
NSMCE3	0.0132	-1.43866
CD1A	0.00102	-1.4383
LRIG1	0.000586	-1.43792
SYT17	0.00458	-1.43434
KLHDC1	0.0288	-1.43279
STK36	0.0231	-1.4278
UBQLNL	0.00221	-1.42712
RNF38	0.000791	-1.42576
LBH	0.00921	-1.42516
BCL7A	0.0286	-1.42365
LDHB	0.003	-1.42252
ARL4C	0.0339	-1.42149
CCDC43	0.00113	-1.42104
PRKCH	0.03	-1.41988
STMN3	0.00265	-1.41904
TADA2B	0.00924	-1.41633
OTULIN	0.0112	-1.41362
GPR135	0.0352	-1.41213
ZNF75A	0.042	-1.40868
KDSR	0.0194	-1.40525
BEND5	0.0452	-1.40441
P3H2	0.0427	-1.40393
PATJ	0.00397	-1.40362
LMO7	0.0061	-1.40174
RIMS3	0.0162	-1.40097
ZC3H12D	0.0134	-1.39902
ATF3	0.027	-1.39812
AGMAT	0.0167	-1.39106
TRIM50	0.0132	-1.39006
DERL1	0.0372	-1.38833
IKZF2	0.0445	-1.38687
PLCG1	0.0395	-1.38545
WNT7A	0.0268	-1.38538
GPATCH2	0.0341	-1.382
PIN4	0.0254	-1.381
ZNF519	0.035	-1.37867
UBA2	0.00702	-1.37784
TCAF2	0.00624	-1.36935
CDK20	0.00244	-1.36912
SLC35D1	0.0215	-1.36851
CDAN1	0.013	-1.36688
NR2C1	0.0181	-1.36511
EXOC7	0.0245	-1.36493
LINGO2	0.0282	-1.362
HLA-DPA1	0.0133	-1.3598
RIPK2	0.00462	-1.35928
TUBGCP5	0.00438	-1.35924
CFAP36	0.0247	-1.35755
ETNK2	0.0318	-1.3572
SPIN3	0.00274	-1.35591
DTNB	0.0412	-1.35091
WNT10A	0.0225	-1.34917
TMC8	0.00929	-1.34752
CRYBB2	0.0104	-1.34611
NRARP	0.0121	-1.34052
CCER2	0.0209	-1.33945
RAX	0.0349	-1.33774
ATP8A2	0.0319	-1.33636
XAF1	0.0134	-1.32779
SERGEF	0.0103	-1.32726
OVGP1	0.0223	-1.32656
CPA3	0.0373	-1.32389
ZBTB14	0.0231	-1.32182
IL21R	0.0499	-1.317
POLR1E	0.0426	-1.31644
ANKK1	0.00635	-1.3153
KRTCAP3	0.0254	-1.31375
NCR3	0.0409	-1.31357
ZNF154	0.0243	-1.31346
PPM1J	0.025	-1.31161
ZSCAN5A	0.0458	-1.30879
GRAP	0.0027	-1.30787
TCAF1	0.00642	-1.30658
TKTL1	0.022	-1.30651
GATA2	0.0341	-1.30637
ACYP2	0.0248	-1.30178
PDE4A	0.00489	-1.30101
RNF126	0.000943	-1.2974
HSPH1	0.00349	-1.29676
SMKR1	0.0224	-1.29661
PPP1R13B	0.0035	-1.29635
TNFRSF21	0.0345	-1.29548
CAMSAP2	0.015	-1.29143
SERPINA3	0.0313	-1.2895
ANKS3	0.00304	-1.28947
COX10	0.00546	-1.28878
BAIAP2	0.0243	-1.28609
LAMP3	0.0307	-1.28569
SLC4A10	0.00817	-1.28443
HYKK	0.00313	-1.28411
LRCH1	0.0202	-1.28365
PRDM15	0.0164	-1.28358
SLC35B4	0.0204	-1.28354
CFAP97	0.018	-1.28331
NFIX	0.0121	-1.28267
COLGALT2	0.00429	-1.28048
IFT43	0.00202	-1.28023
SLC2A11	0.00193	-1.27975
DCAF1	0.0124	-1.27852
ZNF275	0.0145	-1.27823
IQCK	0.0179	-1.27807
ENPP1	0.0164	-1.27391
PRXL2A	0.0224	-1.27362
SAMD10	0.03	-1.27017
MICALL1	0.00707	-1.268
CHM	0.0337	-1.26564
MYBBP1A	0.0202	-1.2646
ADNP2	0.0481	-1.26333
C3	0.0152	-1.25843
ZGRF1	0.0381	-1.25709
LAYN	0.00622	-1.25647
SAPCD1	0.00852	-1.25612
APBA2	0.0341	-1.25534
CCSER2	0.00432	-1.25457
PAX8	0.0235	-1.25206
RAB40B	0.0292	-1.25174
CLUAP1	0.00574	-1.25164
SMYD5	0.0225	-1.24838
FOXA1	0.0455	-1.24409
ZNF343	0.00874	-1.24178
ESR1	0.0292	-1.23924
SLC25A4	0.014	-1.23848
NOL4L	0.0441	-1.2355
DCUN1D5	0.0386	-1.23518
PITPNC1	0.021	-1.23438
ABHD1	0.0192	-1.23422
CROT	0.047	-1.23353
MKRN3	0.0144	-1.23286
C12orf57	0.0316	-1.23256
TRPV1	0.0254	-1.23198
TLE5	0.00972	-1.23177
GRPR	0.0234	-1.23168
STAMBPL1	0.0262	-1.23116
RPL5	0.00455	-1.23061
MDC1	0.0159	-1.23041
EBF1	0.0365	-1.22873
BBS2	0.00129	-1.22372
CAPS	0.0132	-1.22129
PLGLB1	0.0434	-1.21712
LDHB	0.00492	-1.2157
PCNX2	0.0423	-1.2125
BRME1	0.0215	-1.21217
PLCXD1	0.00353	-1.21146
FOXO1	0.000732	-1.21012
LGALS13	0.0204	-1.20896
CFAP251	0.0432	-1.2087
FAM171A1	0.0194	-1.20812
ZNF251	0.00601	-1.20767
BMPER	0.0245	-1.20574
MAMSTR	0.0395	-1.20557
KLHL7	0.0423	-1.20539
ILF3	0.00839	-1.2048
KLC4	0.0434	-1.20429
RPL13	0.00775	-1.20316
MAST4	0.0161	-1.20294
SF3B4	0.00239	-1.20183
HLA-DPA1	0.0413	-1.20027
MOB3B	0.0404	-1.19833
CROCC	0.0485	-1.1977
TMSB15B	0.0413	-1.19649
PHC3	0.0137	-1.19631
TOX	0.0363	-1.19401
DMRTC1	0.0358	-1.19271
SNAP47	0.0218	-1.19012
NIPSNAP1	0.0124	-1.18649
DNMT3A	0.00903	-1.18548
CDH1	0.00322	-1.18497
VPS33A	0.0243	-1.18365
INO80	0.00739	-1.1834
C19orf53	0.0128	-1.18334
LPIN1	0.0201	-1.18191
PTGES3L-AARSD1	0.00518	-1.18088
BOK	0.0333	-1.18062
TMEM8B	0.0102	-1.18057
ARVCF	0.0389	-1.18041
ZDBF2	0.00616	-1.17988
GTF2IRD2B	0.00709	-1.17894
IRGM	0.00267	-1.17265
CBFA2T2	0.000685	-1.171
ANKRD23	0.0081	-1.1687
ZNF76	0.0307	-1.16825
AGAP5	0.0153	-1.16645
ILKAP	0.00501	-1.16492
SMYD3	0.0403	-1.16441
ZNF347	0.0357	-1.16165
SAXO4	0.0305	-1.16017
RNF112	0.047	-1.15957
NUDT2	0.0138	-1.15616
ZBTB10	0.0252	-1.15466
ZNF490	0.00312	-1.1545
FAM210A	0.0174	-1.15434
ETAA1	0.0442	-1.15433
TAF1	0.0359	-1.15355
MICAL3	0.0236	-1.14661
AEN	0.00317	-1.14639
SERF1B	0.00117	-1.14604
TCF4	0.00566	-1.143
LTB	0.00952	-1.14213
BACH2	0.00685	-1.14191
DFFB	0.00727	-1.14168
ABCB4	0.0323	-1.14077
SLC4A5	0.0297	-1.14066
KLHL34	0.00229	-1.13759
SGCA	0.026	-1.13611
FZD3	0.00645	-1.13348
CLEC2D	0.0204	-1.13293
OR5T1	0.0064	-1.13179
ICE2	0.0454	-1.1281
NAP1L3	0.0322	-1.12747
ZXDB	0.0156	-1.12568
PARP6	0.00594	-1.12205
ZNF250	0.00783	-1.12146
RHPN1	0.0135	-1.12052
MRNIP	0.0116	-1.1192
ADPRM	0.0143	-1.11875
TRO	0.00318	-1.11821
LZTS3	0.00318	-1.1157
BCKDHB	0.0177	-1.1133
LLGL2	0.0499	-1.1129
DIRAS1	0.0237	-1.11083
PRRT2	0.0436	-1.10922
PCCA	0.035	-1.10848
NPM1	0.01	-1.10616
LYPD2	0.0115	-1.1053
ATG16L1	0.0206	-1.10304
FLNB	0.0131	-1.10279
PTCH1	0.0105	-1.10188
TMEM116	0.0205	-1.10187
CAMK2D	0.0238	-1.10167
CNKSR3	0.0381	-1.09967
NEK1	0.0197	-1.09859
YTHDC1	0.0223	-1.09782
RAD51D	0.00473	-1.09704
ATG14	0.014	-1.09494
ASNS	0.0497	-1.09371
PLXNA4	0.00959	-1.09271
FBXO44	0.0121	-1.09123
DIS3L	0.0039	-1.09119
ZC3H6	0.0231	-1.08901
GOLGA7B	0.0257	-1.08865
SRP19	0.0373	-1.08556
ZFR2	0.0273	-1.08531
MBIP	0.0123	-1.08491
ZNF791	0.0371	-1.08427
CFAP20	0.00658	-1.0842
ELP1	0.0191	-1.08208
ATP2B1	0.0492	-1.08154
RYR1	0.00923	-1.08141
PPRC1	0.00885	-1.08011
SMG6	0.0488	-1.07679
ZNF568	0.0234	-1.07567
GLIPR1L2	0.0194	-1.07463
AMT	0.0194	-1.07288
P2RX5	0.0125	-1.06739
NPM1	0.014	-1.06677
TOP1MT	0.00113	-1.06588
SRSF10	0.0152	-1.06556
HOOK1	0.0162	-1.06382
CCDC59	0.00651	-1.06296
TSPAN6	0.0113	-1.06253
FHIP2B	0.0182	-1.06175
SHISA7	0.0393	-1.05988
OR4A16	0.0133	-1.05956
CDIN1	0.00186	-1.05846
HLA-DRA	0.0289	-1.05719
MARCHF9	0.00497	-1.05684
MFSD8	0.0219	-1.05472
PHAX	0.0451	-1.05354
AGPAT4	0.0226	-1.05347
ZNRF3	0.0243	-1.05343
TNRC6B	0.048	-1.05274
PKP1	0.0138	-1.05269
MUC19	0.0131	-1.04992
NBEA	0.0356	-1.04692
C2CD2	0.0302	-1.04601
PTCD3	0.0095	-1.04589
ZFP82	0.0484	-1.04377
ELL3	0.0133	-1.04289
USP44	0.0195	-1.04011
CPNE7	0.0179	-1.03919
BAHD1	0.0261	-1.0368
CCDC138	0.0172	-1.03507
CYP3A5	0.0312	-1.0319
CYP2D6	0.0258	-1.0309
SETBP1	0.0109	-1.0305
RHOF	0.0287	-1.02884
UAP1	0.023	-1.02696
GDF11	0.0299	-1.02446
PIANP	0.0034	-1.02398
UNC5CL	0.0488	-1.02364
ZNF577	0.00647	-1.0235
JADE1	0.0283	-1.0194
RPL3	0.00431	-1.01825
ADAL	0.0407	-1.01579
CBR3	0.0265	-1.01445
MTG1	0.0151	-1.01429
CCT7	0.0179	-1.0131
DLX4	0.0247	-1.01054
ZSCAN30	0.048	-1.01019
CEP170B	0.0384	-1.00796
TMEM25	0.0136	-1.00575
KSR1	0.0115	-1.00271
SYP	0.0481	-1.0021
TAFA4	0.023	-1.00185
HLA-DRB1	0.0368	-0.998391
MID2	0.0352	-0.997941
ETV3	0.0404	-0.997431
SRSF7	0.0133	-0.997278
RPP30	0.0383	-0.995824
RPS3	0.0118	-0.994919
GCK	0.00999	-0.994569
KNTC1	0.0201	-0.994365
RPL4	0.0148	-0.994319
SPINT4	0.023	-0.993956
ELN	0.0467	-0.993312
PNPLA4	0.0224	-0.993188
GPR89B	0.0452	-0.993057
ZNF10	0.0299	-0.99254
IL20	0.049	-0.992353
ABCE1	0.0146	-0.992252
CDC42SE2	0.00942	-0.991605
SLC12A7	0.0334	-0.990958
CLDND2	0.0381	-0.990922
GPR87	0.0184	-0.990212
CAMSAP2	0.031	-0.989763
AKR1C1	0.0104	-0.98899
WDR54	0.0174	-0.988804
CNP	0.0114	-0.988516
ACSF2	0.0266	-0.988504
RAD54B	0.00432	-0.987876
RPS3A	0.0175	-0.983953
ASIC1	0.0215	-0.98299
CDKAL1	0.0193	-0.98286
ALS2	0.0415	-0.982766
NCR1	0.0458	-0.982737
ZNF57	0.0396	-0.981996
PRAME	0.0467	-0.981585
TTC32	0.0236	-0.979816
C1QTNF3	0.0064	-0.979653
IL36B	0.00935	-0.978929
PCM1	0.0125	-0.978112
BBS9	0.0138	-0.977427
MSTO1	0.00405	-0.976892
EEF1A1	0.0261	-0.976485
DNAJC27	0.0447	-0.974859
CD248	0.0157	-0.972843
ZNF541	0.0121	-0.971697
ZSWIM5	0.0498	-0.971399
CARD11	0.0381	-0.971127
UBAP2	0.0225	-0.970733
FXN	0.0156	-0.970456
PNMA6A	0.0175	-0.969413
NOP53	0.0072	-0.966007
LAMA2	0.023	-0.965873
HOMER1	0.0242	-0.964843
PDE4DIP	0.0081	-0.96414
TWNK	0.0447	-0.9639
NUPR2	0.00976	-0.963793
EPN2	0.0238	-0.961452
ALOX12B	0.0155	-0.960829
MTFP1	0.0144	-0.959823
SMC5	0.0418	-0.959341
RBMX	0.033	-0.959185
XPC	0.0247	-0.957916
PPFIBP2	0.0441	-0.953089
OARD1	0.0233	-0.952859
EEF1B2	0.0145	-0.949993
PALLD	0.0493	-0.949856
CNNM2	0.0276	-0.948533
YY2	0.0338	-0.948168
AP4B1	0.0389	-0.947969
ZNF300	0.0399	-0.947777
SARM1	0.0465	-0.944763
MORN3	0.0163	-0.943051
MTX3	0.028	-0.941642
ITGB7	0.0488	-0.940222
FAM83G	0.0372	-0.937704
CYFIP2	0.0168	-0.936282
WDR33	0.0371	-0.9356
DEPDC5	0.0295	-0.933773
VAT1L	0.0273	-0.932618
GPRIN2	0.0141	-0.931057
NFX1	0.0266	-0.930478
P3H3	0.0273	-0.928476
ZFHX4	0.0423	-0.926019
FAM221A	0.028	-0.923168
CBLB	0.0277	-0.92077
TMEM201	0.00654	-0.920521
NPIPA1	0.00444	-0.919242
FOXP1	0.00399	-0.915545
SUSD4	0.026	-0.913941
ACAD11	0.00784	-0.912254
ACVR1C	0.031	-0.909912
TMC6	0.02	-0.906561
SPG7	0.043	-0.906201
USP45	0.0427	-0.905479
PXDN	0.0295	-0.903015
ENPP6	0.0422	-0.902034
ARID1B	0.0423	-0.90125
PITPNM3	0.0135	-0.900903
MEI1	0.0217	-0.89862
DDX5	0.0125	-0.898215
MCM9	0.0388	-0.898143
MATR3	0.0306	-0.898031
HNRNPR	0.0116	-0.89793
ISYNA1	0.0442	-0.897912
SNURF	0.0477	-0.896726
CAPN10	0.0249	-0.895117
IL1F10	0.0361	-0.894366
SURF2	0.0467	-0.893737
FBL	0.0135	-0.893708
ZNF274	0.0092	-0.893551
PLEKHA5	0.0242	-0.893048
CCL28	0.0107	-0.890049
FAM110C	0.0341	-0.888713
RPL21	0.0308	-0.887756
ZKSCAN3	0.0496	-0.886826
LYRM7	0.0119	-0.886387
ODF2	0.0412	-0.88623
MAPK8	0.0358	-0.883471
TRPM4	0.0487	-0.881298
IGFALS	0.0433	-0.880088
PPP1R2	0.0189	-0.879898
SEPTIN9	0.0179	-0.876875
FGFBP3	0.0262	-0.874559
UROS	0.041	-0.873235
ZKSCAN8	0.0462	-0.872093
SORCS3	0.0398	-0.870091
RYR3	0.0391	-0.868889
PRELID2	0.0133	-0.86814
THADA	0.0167	-0.86571
PDCD4	0.0279	-0.864399
RBM3	0.0429	-0.863211
CPSF1	0.0497	-0.862859
ZNF461	0.0172	-0.862195
RPL6	0.0158	-0.860684
SLIT3	0.0333	-0.859811
RUFY3	0.0162	-0.859483
TTC21A	0.0173	-0.859261
PALM3	0.0488	-0.858709
AHDC1	0.0258	-0.858474
TAMM41	0.0457	-0.858009
OR10AD1	0.0156	-0.85759
ZC3H12B	0.0331	-0.857178
GOLM1	0.043	-0.854537
KIF24	0.0479	-0.851597
RSL1D1	0.0188	-0.848978
ABTB3	0.0221	-0.848921
CYB5A	0.0301	-0.847822
LRP6	0.0361	-0.847588
CPT1C	0.0248	-0.845136
CTRC	0.0454	-0.84457
RPL17	0.0252	-0.842834
AVEN	0.0113	-0.842243
CTSE	0.0294	-0.841453
HNRNPA1L2	0.0119	-0.841176
HINT1	0.0352	-0.840259
SHISAL2A	0.0323	-0.83913
ZBTB8A	0.0337	-0.838972
ZNF257	0.0197	-0.838867
MTX2	0.0367	-0.838546
MRPL43	0.0404	-0.837677
MEX3B	0.00721	-0.837133
GRHL3	0.0288	-0.833221
KIRREL2	0.0147	-0.832006
LIG1	0.0206	-0.831724
CENPJ	0.0118	-0.83157
ARHGEF10	0.036	-0.831211
EFCAB5	0.0234	-0.830396
VIT	0.0441	-0.830318
PILRB	0.0153	-0.830214
RPL7	0.0219	-0.828227
KRR1	0.0396	-0.827061
DAPL1	0.0332	-0.826957
UTP15	0.042	-0.825558
IVL	0.0368	-0.823694
SP140	0.0258	-0.823458
HYCC1	0.0425	-0.821939
HNRNPA1	0.00827	-0.821799
KLHL15	0.0452	-0.821575
RPL13A	0.0393	-0.820967
NAV1	0.0186	-0.818671
GSTA4	0.0312	-0.817344
[truncated: 88 more rows]
