# Supplementary material for: A Combined Bioinformatics and Clinical Validation Study Identifies MDM2, FKBP5 and CTNNA1 as Diagnostic Gene Signatures for COPD in Peripheral Blood Mononuclear Cells
Source: Int J Mol Sci. 2025 Dec 26;27(1):273. doi: 10.3390/ijms27010273 (PMC12785598; doi:10.3390/ijms27010273)
Supplement: Supplementary file 1 [file ijms-27-00273-s001.zip › Table S2.xlsx]

## Sheet: Лист1
Gene.symbol	P.Value	logFC
DEFA3	0.0067996	3.22426
LOC100507412///RNA5-8S5	0.0176919	3.13882
INS	0.0032945	2.97444
RNU12	0.0018577	2.81569
S100P	0.0044158	2.80528
VCY	0.0059082	2.77129
ADAM15	0.0002128	2.75853
GS1-24F4.2	0.01601	2.5452
FAM131C	0.0100716	2.53068
SEC16B	0.0187501	2.50768
SLC5A2	0.0069291	2.4631
FAAH	0.0001966	2.39247
SOWAHA	0.0289133	2.39148
GS1-124K5.11	0.0105871	2.38158
TOMM20L	0.0263241	2.36297
UBXN11	0.0006698	2.34074
HS3ST3B1	0.0080998	2.34042
SCAF1	9.7e-05	2.33657
KRT3	0.0206734	2.33045
TMEFF2	0.029932	2.32178
TRIOBP	0.0398276	2.31744
PYY2	0.0494432	2.31463
PITPNM1	0.002157	2.31365
LOC100131496	0.0048937	2.29562
E2F4	0.006476	2.29438
GPR55	0.0123379	2.27831
PNPLA2	0.002626	2.25612
CSN1S2AP	0.0437706	2.25267
PER1	0.0120662	2.24035
LOC101929584	0.0146206	2.22138
WFDC10B	0.0140015	2.21964
CNOT3	0.0003788	2.21515
ASB16	0.0222427	2.19562
EPHX1	0.0013911	2.1868
CYB561D1	0.0391558	2.1841
KLC2	0.003124	2.17815
STXBP2	0.0029376	2.17662
DYSF	0.0022815	2.1765
ZNF843	0.0346832	2.17432
PTPA	0.0021726	2.17345
ZAN	0.0405479	2.15882
G6PD	0.0119588	2.15564
LCE2D	0.0190041	2.1538
KY	0.0299326	2.14366
PTMS	0.014035	2.14277
PHC2	0.0026702	2.13878
XAB2	0.0028229	2.13261
SND1-IT1	0.0122413	2.13218
CYP19A1	0.0151449	2.12968
RNPS1	0.0085228	2.11798
LTF	0.0339539	2.11638
TREML3P	0.0031279	2.11305
WBP2	0.0258323	2.11056
KCNJ1	0.007478	2.10863
ALOX15B	0.0238303	2.10726
C20orf27	0.0035728	2.10462
PTK2B	0.0013976	2.09929
POM121L12	0.023242	2.09534
PGLYRP1	0.0162487	2.08851
TGFB1	0.0057403	2.08818
WNT7B	0.0024219	2.07656
ELANE	0.0077452	2.07634
NDFIP2	0.0041094	2.06001
ADAMTSL3	0.0165017	2.05566
SMAP2	0.0017458	2.04901
AGRN	0.0199674	2.04487
HP	0.0175855	2.0408
FAM41C	0.0432157	2.03954
DEFA1B///DEFA1	0.019862	2.03903
TPGS1	0.0027831	2.03726
IL3	0.011794	2.03456
DEAF1	0.0007721	2.03129
PCGF1	0.0030137	2.03106
FLJ30901	0.0125192	2.02724
LINC01126	0.0264325	2.02447
SRSF2	0.0075472	2.01686
SLC12A1	0.0088833	2.01588
SLC4A2	0.0024034	2.01254
PAX9	0.0481456	2.01218
FAM124A	0.0287668	2.00829
SLC22A10	0.0313536	2.00593
NR4A1	0.0177554	1.99835
CDKAL1	0.0106919	1.99381
UBXN11	0.0144376	1.98773
GSTM5	0.021791	1.98398
JOSD2	0.0009124	1.98302
FBXL19	0.0314909	1.98266
SZRD1	0.0463101	1.98113
MAP1LC3A	0.0055432	1.98043
RIN3	0.0007824	1.97695
WAS	0.0192296	1.97604
CDK5R2	0.005363	1.97449
CHST13	0.0137011	1.974
IP6K3	0.0219932	1.97266
CNTNAP1	0.0092868	1.9685
ZNF704	0.0149142	1.96719
ZBTB48	0.0097668	1.96504
RCE1	0.0015839	1.96413
LOC100131840	0.0145384	1.96386
MFSD10	0.0021893	1.95695
OR8K3	0.0311312	1.95363
C6orf106	0.0045061	1.95018
CCDC57	0.0038004	1.94674
NUCB1	0.0044764	1.94565
TPCN1	0.0012552	1.94293
CABP4	0.0036454	1.94166
KRTAP2-1	0.00293	1.94122
CASP8	0.0124371	1.94
ZBTB7B	0.0033775	1.93655
LIMD2	0.0007179	1.93263
ASB16	0.0109939	1.92854
PDLIM7	0.0008578	1.92853
TEKT3	0.0186503	1.92515
FOXE3	0.0015012	1.92208
UBA1	0.0022137	1.92077
TFF3	0.0026683	1.92029
PKM	0.0069101	1.91903
TRIM5	0.0141001	1.91796
PNPLA6	0.0075776	1.91763
FZR1	0.0006745	1.91595
RENBP	0.0113637	1.91571
ADRA1D	0.0084237	1.91298
CSDC2	0.0394037	1.91283
SHISA7	0.0068336	1.90793
SCRT2	0.0117544	1.90662
TAS2R39	0.0069675	1.905
BORCS8-MEF2B	0.0283786	1.89916
PRTN3	0.0115527	1.89849
JUNB	0.0151189	1.89811
PLPPR2	0.0048563	1.89802
CHST8	0.016768	1.89762
PLD3	0.0069681	1.89616
OAF	0.0079927	1.8949
WWTR1	0.0124194	1.88946
BSG	0.005233	1.88877
ALDH1L1	0.0053582	1.88344
IRS2	0.0110126	1.87786
MAGEB6	0.0365123	1.87758
TRAF7	0.0031989	1.87272
CENPB	0.0044358	1.86393
ADAMTS12	0.032997	1.86081
CA5BP1	0.0118841	1.86033
ARL8A	0.0055847	1.86027
OR2H1	0.0159131	1.8565
DCAF15	0.0063319	1.85504
SBNO2	0.0091454	1.85442
SERINC2	0.012451	1.85216
IRF5	0.0352031	1.852
LMF2	0.0145819	1.84777
APOC3	0.0212197	1.84648
MTMR9LP	0.0036955	1.84572
C2CD4A	0.0221393	1.84481
PLXNB2	0.0137968	1.8447
CBX8	0.0082276	1.84401
TCF15	0.0268688	1.8423
KRT20	0.0145359	1.84225
CST5	0.0124294	1.83974
LCE2B	0.0182557	1.83957
GHDC	0.0037483	1.836
GRINA	0.0117956	1.83443
RASSF2	0.0073821	1.83378
MYH9	0.004253	1.83358
SMIM2	0.025499	1.83037
CD68	0.0030857	1.82999
DEFA4	0.0475796	1.82912
SMARCB1	0.0130333	1.82569
LGI3	0.0076123	1.82234
PELP1	0.0382215	1.81855
HTR3E	0.0055943	1.81678
NTRK2	0.0246131	1.81596
WASH1	0.010299	1.81524
GABRG1	0.0160733	1.81412
ACTN4	0.0069039	1.8122
MOS	0.0098192	1.80898
HLA-DQB1	0.0390286	1.80726
ZBTB16	0.0181993	1.80697
TGM3	0.015523	1.80687
RXFP4	0.014808	1.80573
CRB3	0.001986	1.79912
ITPKC	0.0114989	1.79698
PNMAL1	0.0305234	1.79147
TCN2	0.0037095	1.79015
GNAZ	0.0402292	1.78943
UBA1	0.0072807	1.7887
DGKZ	0.0011742	1.78803
ITGA5	0.001838	1.78702
SEMA4B	0.004808	1.7849
TIA1	0.0197045	1.78407
OSBP	0.022884	1.78389
CYP4F30P	0.0203692	1.78276
CPSF1	0.0129348	1.78206
KIAA0391	0.0081265	1.77775
PLA2G3	0.0009542	1.77603
PARVB	0.0054519	1.77475
MMD2	0.0250389	1.77296
ADAMTS2	0.0149388	1.76971
MED24	0.0190039	1.76572
HYOU1	0.0029863	1.76499
CT47A11	0.0377745	1.76451
OXTR	0.0102141	1.76427
JAK3	0.0265011	1.76414
SLA	0.0199438	1.76287
ARFIP2	0.0084191	1.76225
NR1H2	0.0188954	1.76093
SPI1	0.0053199	1.76021
TLN1	0.0111928	1.75829
LOC407835	0.0024127	1.75456
HSPB9	0.0139714	1.75302
RCN3	0.0134817	1.75293
SOCS1	0.0124214	1.75078
P2RY4	0.0044822	1.75055
ARID5A	0.0379853	1.74949
CSF3R	0.0153994	1.74822
AATK	0.0032656	1.74781
TSC22D4	0.0012826	1.74682
LOC284412	0.0473356	1.74532
ABTB1	0.003944	1.74491
IDUA	0.0087034	1.74079
LTBP2	0.0052914	1.73978
CAPN1	0.0162746	1.73471
C6orf10	0.0490421	1.7344
BTBD2	0.0018012	1.7334
CIDEB	0.0090891	1.73207
LRFN1	0.0233209	1.72921
KLHDC3	0.0137862	1.72915
DCHS2	0.0045797	1.72776
FHL3	0.0084872	1.72583
PRORY	0.0165188	1.72189
BPY2B	0.0243391	1.72148
RNF166	0.0068527	1.71929
C16orf92	0.0419685	1.71905
AZU1	0.0121609	1.71483
CDA	0.010468	1.71438
POLR2E	0.0230479	1.71094
SLC39A2	0.0030714	1.71001
SLC35A2	0.0008132	1.70982
JPH2	0.0109971	1.70897
KIAA1755	0.0250653	1.70805
BBC3	0.004741	1.70766
RAP1GAP2	0.0097032	1.70652
ACAP3	0.0028356	1.70507
COPE	0.0040549	1.70442
FGF19	0.0176961	1.70424
GFRA3	0.0127742	1.70331
HNRNPUL1	0.0110202	1.7026
SDK2	0.0375025	1.70134
CTHRC1	0.0232985	1.70045
NTN3	0.0030591	1.69652
GATSL2	0.0356374	1.69339
IFT140	0.0252233	1.69198
TMC4	0.0083769	1.69071
PRB4	0.0438774	1.68818
LINC00482	0.0325609	1.68614
CENPT	0.0178102	1.68425
GNG2	0.0036934	1.68055
KIF1A	0.0114333	1.67991
KCNH4	0.0383271	1.67978
ROR2	0.0254002	1.67969
GYPB	0.030607	1.67718
TPT1-AS1	0.0111886	1.67551
CYP2B6	0.0321011	1.67485
B4GALT2	0.0152787	1.67477
DCTN1	0.020602	1.67238
KCNC4	0.0308546	1.67165
SOX5	0.028648	1.67147
CD101	0.0027948	1.6711
SAPCD2	0.0077428	1.67052
C9orf16	0.0108052	1.66916
CRISP2	0.0197459	1.66684
KIAA0319L	0.0230635	1.66683
MGAT4B	0.009199	1.66551
MAF1	0.0097357	1.66401
TRAPPC1	0.002657	1.66301
TRABD2B	0.0397154	1.6629
BORCS8	0.0153991	1.66284
GBA3	0.0359743	1.66117
PSPH	0.0264467	1.66098
MIB2	0.0041787	1.66095
TFAP2B	0.0484298	1.66065
WDTC1	0.0271754	1.65968
UBE2G2	0.0459066	1.65946
OTUB1	0.0482306	1.65719
COTL1	0.0106396	1.65609
CORO2B	0.0082538	1.65489
LGALS7	0.0082245	1.65393
C11orf72	0.0083205	1.65335
FERMT3	0.0097788	1.65255
STX10	0.0287083	1.64875
COQ8B	0.0146734	1.64654
SIRPB1	0.0268764	1.64638
UBL7	0.0046545	1.64562
TAAR5	0.0379614	1.64268
PTCH2	0.0102141	1.64204
HK3	0.0238728	1.64036
ABCB8	0.0113638	1.63925
PRKCSH	0.0243927	1.63851
DKFZP434A062	0.0038341	1.63779
ADORA2A-AS1	0.0108216	1.63739
FUT6	0.0268097	1.63493
OR4X2	0.0049879	1.63448
GSTM2	0.0135878	1.63185
KATNB1	0.0058382	1.63151
R3HDM2	0.0323374	1.63001
MAP3K3	0.0110363	1.62801
MAZ	0.0114035	1.62629
ETS2	0.0235733	1.62578
GABRG2	0.0165774	1.62436
FER1L6-AS1	0.026378	1.62248
RANBP3	0.0162842	1.62192
SRCAP	0.0071933	1.62122
PTOV1	0.006033	1.62105
ARRDC1	0.0096373	1.62074
IQSEC3	0.0153182	1.62022
C9orf153	0.0342829	1.61912
SHKBP1	0.0085228	1.61734
PTF1A	0.0156497	1.61695
BGLAP	0.0248393	1.61607
CD37	0.004345	1.61567
NFE2L1	0.01391	1.61139
GRIK5	0.014319	1.61038
CDH22	0.0460331	1.60939
CDC42BPB	0.0116925	1.60889
HM13	0.0025073	1.60781
BCL9L	0.0091369	1.60765
ZNF687	0.0160318	1.60689
PIFO	0.0232495	1.60391
FBXO44	0.002122	1.60284
USP5	0.0054949	1.60198
ROGDI	0.0187124	1.60186
MCOLN1	0.0158694	1.59906
BHLHA15	0.0291767	1.59665
H1FNT	0.0112267	1.59595
WWTR1-AS1	0.0220476	1.59401
SPRR2E	0.0125281	1.59142
LINC01405	0.0391255	1.58946
FCHSD1	0.0033087	1.5851
G6PC2	0.0114056	1.58279
UNC80	0.0486322	1.58177
PRB3	0.0257217	1.5811
POLM	0.0480441	1.58045
MOGS	0.0117975	1.57986
ARHGAP26	0.0064768	1.57696
MAP1S	0.012864	1.57652
CPNE2	0.0081173	1.57532
MLLT1	0.0288519	1.57495
GGTLC2	0.0096618	1.57332
PIP5K1C	0.020922	1.5729
GPR161	0.0185934	1.57198
HBG2	0.0163298	1.57068
TMEM151A	0.0486217	1.57049
POLR1A	0.0130094	1.57027
PROP1	0.0305963	1.56949
PDE4B	0.0268034	1.56939
TLN1	0.0173647	1.56859
VEGFA	0.0484639	1.56847
PIGQ	0.0151513	1.56757
CFL1	0.0057601	1.56753
RFX4	0.0320592	1.56717
MINK1	0.0055288	1.56642
CHRDL2	0.0340571	1.56529
KCNMB1	0.0419866	1.56453
AKNA	0.0038405	1.56436
KIR2DL4	0.0141337	1.56342
CDH26	0.0158863	1.5627
LOC101928658	0.0413944	1.56206
MLXIP	0.0124161	1.56183
RGS6	0.009985	1.55959
ARFGAP2	0.019401	1.55835
SPATC1L	0.0118729	1.55802
ARFGEF3	0.0152448	1.55745
RAB5B	0.0073308	1.5569
STX1B	0.0248749	1.55659
OS9	0.0331572	1.55604
LGALS9C	0.0300944	1.55588
PPM1F	0.004121	1.55359
ENTPD2	0.020896	1.55348
GAK	0.0074596	1.55305
GSTM1	0.0219686	1.55268
NFKB2	0.0043458	1.55102
C22orf46	0.0212271	1.5502
ALS2CL	0.0160206	1.54964
LPAR2	0.0067593	1.54932
AQP5	0.0321555	1.54921
LINC00269	0.0117213	1.54885
ASPG	0.010407	1.54728
SHANK2-AS3	0.0490656	1.54436
STMN4	0.003514	1.54414
SIGLEC7	0.0371402	1.544
ZNF513	0.0123283	1.54309
ASNA1	0.010404	1.54285
COPE	0.0254308	1.54163
B3GAT3	0.0138473	1.54133
LINC00841	0.0350473	1.53808
GJB3	0.0138905	1.53789
FUT9	0.0070438	1.53783
PMF1	0.0079809	1.53747
DAAM2	0.0381768	1.53735
ACTN1	0.0081882	1.53728
FAM101B	0.0183639	1.53665
TEX33	0.0320768	1.53594
EEF1A1	0.0369043	1.53395
MAZ	0.0019356	1.53305
RAB5C	0.0164048	1.53298
GSTM4	0.02751	1.53168
FLJ11710	0.0172588	1.53133
ACBD7	0.0494562	1.53069
FGD1	0.0377401	1.53049
RAB11B	0.0100086	1.52923
ZNF358	0.0060995	1.52747
TFF2	0.0122165	1.52707
PKM	0.0068762	1.52694
RTN4RL2	0.0291869	1.52693
ACTN4	0.0312458	1.52693
SBF1	0.0154559	1.52402
NCDN	0.0162998	1.52324
KRT81	0.043173	1.52252
GPAA1	0.0056446	1.52199
HHIPL1	0.0223899	1.52183
SH3BP1	0.0120264	1.52073
HSPBP1	0.0048996	1.52038
MBD6	0.0073729	1.51995
MOBP	0.0367752	1.51843
PPM1M	0.0051979	1.5183
ASCC2	0.0132267	1.5179
IGLL1	0.0170743	1.51726
LCAT	0.0051093	1.51653
ARSA	0.009912	1.5165
SLC6A5	0.0065988	1.51645
RHOB	0.0281317	1.51558
LRP1	0.0391731	1.51404
TRIM28	0.0183524	1.51355
ADCY5	0.0376706	1.51249
HRH3	0.044979	1.51028
HK3	0.0421901	1.51011
CLCNKB	0.0347467	1.50934
FOXN3-AS1	0.0143225	1.50778
OPRK1	0.0213645	1.50605
NR1H4	0.0390523	1.50601
ARHGEF1	0.0476324	1.50568
TSC22D4	0.0152053	1.50439
C10orf54	0.0106524	1.50342
PRRC2A	0.023496	1.50326
MLLT6	0.0360516	1.50323
DACT1	0.0162433	1.50135
SFTA2	0.0447001	1.50044
NLRC5	0.007252	1.50013
ACAP1	0.0040624	1.49848
ERF	0.0043826	1.49663
PTGES2	0.0198389	1.49582
ZYX	0.0318979	1.4923
GDF7	0.0302628	1.49142
ENG	0.0127186	1.48967
ELMSAN1	0.0199667	1.48878
TOB2	0.0084702	1.48758
STARD3	0.0121852	1.4873
GBP6	0.0436473	1.48685
ZNF628	0.0088535	1.48665
LOC105371763	0.0460635	1.48609
C12orf56	0.0450662	1.48519
DDX49	0.0054882	1.48223
DHPS	0.013822	1.48197
PTPN9	0.049892	1.48138
TMEM72	0.0364771	1.48138
EMP3	0.0097491	1.48062
FUZ	0.0127091	1.47865
DAPK3	0.0351727	1.47795
MED29	0.0127649	1.47725
PTPN23	0.0215233	1.47673
THOC6	0.0095184	1.47661
GRM7	0.046576	1.47637
RMND5B	0.0467563	1.47629
MAMSTR	0.0333155	1.47615
KCNC3	0.0318507	1.47591
GAD1	0.0064991	1.47467
CPSF7	0.0032609	1.47426
MAPK3	0.0124422	1.47403
EVI5L	0.0099887	1.4731
CA14	0.0214269	1.47237
COX6B2	0.0258822	1.47225
LCE1A	0.0432324	1.47142
HAAO	0.0200542	1.46875
CIDECP	0.0113207	1.46835
C3orf52	0.0363261	1.46765
ZSCAN22	0.0188957	1.46684
CLPTM1	0.0051703	1.46654
SLCO1B1	0.0175794	1.46635
PFKFB2	0.0254664	1.46597
CYP24A1	0.0100329	1.46528
ABCF2	0.0186416	1.4642
C8orf4	0.011575	1.4639
ACTB	0.0180848	1.46312
GMPPA	0.0104623	1.46277
CXXC1	0.0059246	1.46097
CNTN2	0.020459	1.46065
CHPF2	0.0127755	1.46016
CAPS	0.0123658	1.46006
P2RX4	0.0068683	1.45995
PQLC1	0.019362	1.45934
GLB1L	0.0126749	1.45826
EFHD1	0.0056364	1.45808
CACNA1B	0.0361677	1.45795
SLC12A3	0.0103505	1.457
INHBC	0.0472579	1.45695
WASF2	0.0095182	1.4539
VHL	0.0235433	1.45248
OR2M2	0.0499601	1.45136
PACRG	0.0233314	1.451
TOX3	0.0486838	1.45068
CCDC9	0.0104682	1.45032
GSTM5	0.0452171	1.44835
ZNF747	0.0203116	1.44677
C2orf81	0.0099578	1.44584
CCDC159	0.0202526	1.44574
YIPF2	0.0287835	1.44565
ATP6V0C	0.0222872	1.44548
LOC102723335	0.026667	1.44488
MCM3AP-AS1	0.0337887	1.44417
FLOT1	0.0176305	1.44272
SIGLEC9	0.0248561	1.4427
NAPRT	0.0317391	1.44035
CIZ1	0.018447	1.44001
JMJD1C-AS1	0.023049	1.43871
PDZD4	0.0320171	1.43723
CDK16	0.0362058	1.43598
PLEC	0.0494295	1.43568
CFAP206	0.0351517	1.43522
YPEL3	0.030127	1.43491
GPC1	0.0197796	1.43489
SEMA4G	0.0336676	1.43477
PTH	0.0315302	1.43409
PKN1	0.0341119	1.43371
TRPV5	0.0165133	1.43328
SSX8	0.0492199	1.43247
DBNL	0.0180831	1.43143
IGSF8	0.0130677	1.43109
PNPLA5	0.0196907	1.43106
TAOK2	0.0221878	1.4306
AP2M1	0.0248756	1.43023
COL9A2	0.0148413	1.42998
MAPK12	0.0320129	1.42923
CUX2	0.0098206	1.42905
FOXO4	0.0129764	1.4287
ADAMTSL4	0.0444358	1.42741
TRPM6	0.0269799	1.42708
CCDC88B	0.0351687	1.42675
IL9R	0.043437	1.42619
MDGA1	0.0484912	1.42597
KRT85	0.0487929	1.42517
NLRP5	0.0081486	1.42465
ZNF668	0.0327458	1.42423
ANKRD65	0.0434717	1.42317
METTL17	0.0200894	1.42131
DQX1	0.0408984	1.41979
SECTM1	0.0294507	1.41934
ITGA9	0.0240121	1.41714
PRRC2B	0.0230315	1.41615
CRYBB3	0.0087879	1.41608
NLRP4	0.0340696	1.41598
TSPAN4	0.0464287	1.41507
LIMD2	0.0132677	1.41484
ANXA6	0.0348138	1.41456
RAB4B	0.022015	1.41293
MESP1	0.0110339	1.4129
MEN1	0.0298231	1.41125
PNKD	0.0389836	1.41101
USF1	0.0192664	1.40997
RUVBL2	0.0075978	1.4089
KCNJ15	0.0437313	1.4087
FLNA	0.0178606	1.40864
EXOC3L2	0.0304635	1.40861
ANKRD18A	0.0184801	1.40852
FURIN	0.0107608	1.40849
ATP13A1	0.0109294	1.40834
FAM184B	0.0347182	1.40726
HHLA3	0.0139027	1.40624
ATCAY	0.0209269	1.40536
TP53I11	0.0118653	1.40527
MRGPRE	0.0203119	1.40517
ODF3L2	0.03918	1.40507
BCAS3	0.0031707	1.40481
CROCCP3	0.0395519	1.40445
SEPN1	0.0259922	1.40435
CST3	0.0419228	1.40369
NDUFB2-AS1	0.0450948	1.40248
LINC00482	0.0289907	1.40245
GLYR1	0.026808	1.40242
ILK	0.0111236	1.40163
CLEC11A	0.0219991	1.40123
KCNH3	0.0344631	1.40111
GSTM4	0.0447688	1.40054
PTOV1	0.0064337	1.40015
LIME1	0.0438306	1.39878
MAST2	0.0201741	1.39675
FOXP4	0.0168639	1.39568
AKT1S1	0.0227195	1.39492
KRTAP12-1	0.0123982	1.39312
NUBP2	0.0231251	1.3928
ARAP1	0.0142484	1.3922
EPN1	0.0181707	1.39047
SH3BP1	0.0043277	1.39038
RARG	0.0444653	1.39016
ADAMTS6	0.0433457	1.39008
BRD3	0.0169759	1.38943
TP73	0.0344162	1.38884
MUC17	0.036323	1.38749
CHRM2	0.0218764	1.3871
TIMM22	0.0202231	1.38691
MED16	0.0241083	1.38596
GFPT1	0.0137184	1.38583
CACNG2	0.0233598	1.38491
TCF4-AS1	0.0102958	1.3846
CLN3	0.0197571	1.38457
VCX2	0.0252273	1.38403
RORC	0.0456223	1.38364
SPAG4	0.0208217	1.38151
APLN	0.0202756	1.37994
C20orf166-AS1	0.0198234	1.37977
KPTN	0.0453767	1.37857
ARHGEF1	0.0158312	1.37846
CCDC124	0.0080033	1.37783
LMAN1L	0.0460912	1.37771
MAP7D2	0.0358572	1.37753
ARHGEF11	0.0369568	1.37716
HAGLR	0.0274785	1.37711
AGTRAP	0.0242513	1.37653
SRGAP1	0.0407631	1.3762
GCM1	0.0120592	1.37537
ATP6V0CP3	0.0381593	1.37401
ADAM22	0.0096763	1.37335
LINC00690	0.0427167	1.37197
SLC25A1	0.0345201	1.37152
PDE1B	0.0115643	1.37017
XPNPEP3	0.0160741	1.36899
ADAM12	0.0369991	1.36858
ATP13A2	0.0194077	1.36777
CXCR5	0.0413129	1.36686
ESRRB	0.0370945	1.36685
NUMA1	0.0071341	1.36641
LINC00837	0.0073061	1.365
EPHB6	0.0216234	1.36498
PARVG	0.0210921	1.36435
ACTN1	0.0066403	1.36428
NPTN	0.0416252	1.36388
SLC11A1	0.0333767	1.36331
IRF2BPL	0.0152803	1.36181
GPR108	0.0222023	1.36172
SETD1A	0.0162325	1.36163
KCNQ5	0.0113179	1.36146
KMT5C	0.010664	1.3607
RXRB	0.0168875	1.36001
SPATA2	0.0123572	1.35735
HLX	0.0356159	1.35702
IKBKE	0.0144577	1.35699
FAM193B	0.0097049	1.35675
PLBD2	0.0449881	1.35504
NCAPH2	0.0279832	1.35365
NT5DC2	0.0159911	1.35256
C19orf43	0.0098333	1.35125
FOSL2	0.0227258	1.35084
FXYD6	0.0151706	1.3507
ZNF581	0.0306269	1.35046
CDH6	0.0180478	1.35044
SEMA4A	0.0234934	1.34821
POLR2J4	0.0289342	1.34657
CFL1	0.0048986	1.34649
ARR3	0.0327337	1.34594
RABGGTA	0.0246162	1.34522
SVOPL	0.0211948	1.34341
CCL21	0.0209666	1.34334
PCNX3	0.0192494	1.34329
CLN3	0.0209737	1.34284
RASGRP4	0.0312137	1.34194
ITGAX	0.0253794	1.34066
PGK1	0.0493025	1.34058
HHATL	0.0284682	1.33982
CCDC37-AS1	0.0397896	1.33956
SLC25A42	0.0498253	1.33915
RFNG	0.0165097	1.33774
NISCH	0.0072286	1.33763
CRHR1	0.0404898	1.33619
OR2H2	0.0101981	1.336
CYP2W1	0.0188572	1.33355
PLA2G15	0.0151879	1.3324
SLC6A7	0.0347987	1.33208
NBEAL2	0.0138751	1.33171
CXXC5	0.024935	1.33143
MYO16	0.0487458	1.33073
GPR135	0.0159662	1.33049
PACS1	0.017634	1.33048
NTSR1	0.0285183	1.32699
MRPL2	0.0091642	1.32683
DYSF	0.0291478	1.32371
TOM1	0.0195728	1.32276
IGSF1	0.0353313	1.32029
PCGF2	0.0319922	1.31946
SIX2	0.0133485	1.31723
HDAC10	0.0176963	1.31592
CREBBP	0.0193325	1.31563
CDSN	0.0230397	1.31548
SUPT6H	0.0468126	1.31533
GINS3	0.0319133	1.31456
GLYCTK	0.0219339	1.31396
PSME3	0.0143111	1.31384
GRINA	0.0299248	1.31363
GNG7	0.0197197	1.31295
VAC14	0.0307704	1.31228
FOSL1	0.0226696	1.31155
VPS9D1	0.0497728	1.31026
PPP5C	0.0200049	1.31014
ZKSCAN2	0.0140997	1.30991
GPR37L1	0.0280815	1.30731
SFXN5	0.0324113	1.30726
NARFL	0.0092353	1.3072
TRMT2A	0.049429	1.30643
CDKN2A-AS1	0.0426855	1.30636
PLEKHF1	0.0284862	1.30609
SOX21	0.011722	1.30524
HLA-DQB1	0.0349643	1.30228
PCYT2	0.0436205	1.30186
KLF2	0.0341277	1.30138
CCAR2	0.0477822	1.30111
MTA1	0.0076304	1.30046
TRPC4AP	0.033161	1.30032
ARID1A	0.0370309	1.29784
RPS14	0.0317519	1.29777
TRIM27	0.0263233	1.29668
SAMD1	0.0405661	1.2961
CTSD	0.0420911	1.29596
UBA7	0.0399889	1.29583
RBCK1	0.04226	1.29571
SLC45A4	0.0318367	1.29511
VRK3	0.0162248	1.29487
FANCD2	0.0370719	1.29409
ATXN3L	0.0209814	1.2939
SYVN1	0.0068666	1.29274
PLEKHM2	0.0354751	1.29205
DRD2	0.0257707	1.29027
CRACR2A	0.007738	1.28974
CAMTA2	0.0125077	1.28954
PRR13	0.0406443	1.28917
SHC3	0.0229312	1.28766
P2RX5	0.0258463	1.28763
ZNF598	0.0120019	1.2861
CNIH2	0.0494088	1.28601
LHFPL1	0.04863	1.2857
SEPN1	0.0124451	1.28542
PTPN6	0.0090964	1.28524
APBA1	0.0245169	1.28489
SLC25A11	0.0327855	1.28486
COG4	0.0113146	1.28472
SELO	0.0348002	1.2847
PRIMA1	0.0418422	1.28349
ERGIC3	0.017862	1.28296
TAB1	0.0148542	1.2829
HIC2	0.0497247	1.28265
PLCB2	0.0360553	1.28259
RELL2	0.0234977	1.28164
ACAP3	0.0252902	1.2811
KCNAB2	0.0087074	1.28
KRTDAP	0.0466975	1.27949
ACTN3	0.0327248	1.27775
FARSA	0.0232464	1.27753
NOL6	0.0430634	1.27545
GPX5	0.0323558	1.27442
STAT3	0.0485772	1.274
UBR4	0.0296595	1.27114
LILRA2	0.0454946	1.27078
LRP10	0.0234875	1.26977
DBP	0.0078189	1.26976
MIER2	0.0434814	1.2697
CTIF	0.0309867	1.26935
GABRB1	0.0380615	1.26908
ZFPL1	0.0233127	1.26875
IDH3G	0.0419912	1.26833
TMEM222	0.0448935	1.26763
DLG4	0.0179413	1.26713
GDF3	0.0419229	1.26713
SART1	0.0264024	1.2668
C1orf115	0.0102676	1.2668
DDX11L2	0.0314394	1.26654
CPT1B	0.0393628	1.26638
GMPPA	0.0442553	1.2649
TLE3	0.0168757	1.26348
GNAI2	0.0303806	1.26174
PRELP	0.0345516	1.26169
PCDH7	0.0490057	1.26087
CC2D1A	0.0223012	1.26034
RPUSD1	0.0167575	1.26033
YWHAG	0.0305288	1.26002
PCDH12	0.0113212	1.2591
SAMD1	0.035836	1.25882
ZMYND11	0.049752	1.25808
FOSL2	0.0098468	1.25787
CAPNS1	0.0421176	1.25765
BRICD5	0.0345157	1.25665
MYO9B	0.033704	1.2563
DOT1L	0.0062196	1.25607
ZDHHC21	0.0448793	1.25605
ZNF552	0.0349442	1.25524
TXN2	0.0205704	1.25414
HTR1B	0.0379532	1.25396
FCHO1	0.0367174	1.2535
HMOX2	0.0168721	1.2525
PPP2R1A	0.0187542	1.25139
CPSF3L	0.0472341	1.2508
LSM14B	0.0305841	1.24991
ACTR1A	0.0324888	1.24967
BPESC1	0.0483717	1.24917
CLTCL1	0.037225	1.247
ARAF	0.0196864	1.24506
TADA3	0.0213341	1.24309
PLOD1	0.019417	1.24239
FBLIM1	0.0132456	1.24068
CLTB	0.0162711	1.24035
WDR25	0.0403329	1.23988
RABEP2	0.0046644	1.23943
BRI3BP	0.0325523	1.23942
SAMD4B	0.0425647	1.23883
SNAI3	0.0299768	1.23844
TIGD1	0.0473335	1.23492
MAPRE3	0.0255901	1.23405
NPY4R	0.0351642	1.23322
SASH3	0.0130457	1.23271
ZDHHC1	0.0392038	1.23241
TMEM214	0.0265484	1.2323
CLIP2	0.0330567	1.2307
TMPRSS2	0.0174593	1.2306
ITIH5	0.0423253	1.2305
PPP1R37	0.0138891	1.22925
KLB	0.0378055	1.22771
MEX3D	0.0447944	1.22757
USP21	0.009551	1.22574
CEL	0.0398979	1.2256
MYPOP	0.0301412	1.22536
ADAM7	0.0451137	1.22511
NFIX	0.0406711	1.2241
PLTP	0.024022	1.22362
SCAMP4	0.0184227	1.22332
MAN2C1	0.0387609	1.22238
TEF	0.0304729	1.22189
ZBTB7A	0.0265948	1.2218
BCL2L14	0.031476	1.22127
MIA2	0.0100368	1.2199
DNAJC4	0.0181532	1.21986
FAM134A	0.0197053	1.21844
ZNF446	0.0111946	1.21742
GALNS	0.0458857	1.21722
SLC12A3	0.0232103	1.21709
SIPA1	0.0286569	1.21646
UBE2G1	0.0271504	1.21537
PANK4	0.0233228	1.21534
IMPDH1	0.0328238	1.21532
STIP1	0.0387776	1.21477
VPS52	0.0355199	1.21462
TSPAN14	0.0248755	1.21438
TAF10	0.0157728	1.21364
GMDS-AS1	0.0301542	1.21309
VPS11	0.0124919	1.21299
FAM98C	0.0107615	1.21269
PINK1-AS	0.0475013	1.21224
RNF185	0.0476899	1.21198
NFATC2IP	0.021067	1.20909
PPP1R14D	0.0155647	1.20904
KRT15	0.0248329	1.20858
LOC100288798	0.0172656	1.20824
RBM42	0.0148152	1.20764
ACBD4	0.0040781	1.20735
CYBA	0.0448865	1.20698
CRTC2	0.0252657	1.20558
PIN1	0.0142265	1.20525
LOC284561	0.0308742	1.20471
PFN1	0.0194334	1.20444
ISLR2	0.0310601	1.20389
NRM	0.043982	1.20318
IL11	0.0065865	1.20304
LILRB4	0.0412223	1.20143
SPOUT1	0.0116358	1.20129
ADRM1	0.0230949	1.20021
RPS2	0.0223548	1.19802
EDEM2	0.0227083	1.19799
KDM5C	0.0074213	1.19783
MOSPD3	0.0183868	1.19725
STAB1	0.0335964	1.19698
PUM1	0.0237098	1.19692
GDI1	0.0158662	1.1964
CELA2B	0.0372624	1.19608
NAA10	0.0301848	1.1957
SYT3	0.0343682	1.19499
SHISA5	0.0454027	1.19439
CSNK1E	0.0400619	1.19427
IRF3	0.0436512	1.19284
TNK2	0.0482273	1.19278
ATN1	0.0284527	1.19277
LYL1	0.0387648	1.19149
DUSP3	0.0440229	1.19127
HAO1	0.0333091	1.19123
SH2B2	0.0192616	1.19122
ACTB	0.0206241	1.19018
FGD1	0.008649	1.18933
LTB4R2	0.0339408	1.18853
WWP2	0.0473562	1.18848
CYP2A13	0.0192707	1.18792
ZDHHC3	0.0232266	1.18763
ATXN7L2	0.0401645	1.1871
SPNS1	0.0242275	1.18656
MAST1	0.0177994	1.18651
TMUB2	0.0215638	1.18546
ASB4	0.0495689	1.18403
GPR137	0.0178675	1.18293
TICAM1	0.0225433	1.18137
FKBP1A	0.0489628	1.1812
RHOT2	0.0145302	1.18074
TINAGL1	0.0191021	1.17984
TTC31	0.0259166	1.17951
RAB8A	0.0231288	1.17943
FZR1	0.0085667	1.17923
SNX15	0.043322	1.17893
BTNL3	0.0227045	1.17853
FAM131A	0.0186379	1.17807
AP2B1	0.004812	1.17749
CBLN3	0.0322488	1.17639
EPOR	0.0399015	1.17611
USP22	0.0252389	1.17502
PDE4A	0.024669	1.17491
GPR162	0.0410923	1.17445
MID1IP1	0.0323279	1.17355
FERD3L	0.0263027	1.17313
BSG	0.0453691	1.17299
SERPINA1	0.0478754	1.17286
MCRS1	0.0384523	1.17277
PKMYT1	0.0477685	1.16907
NAPA	0.0322757	1.16833
PSMF1	0.0370444	1.16794
RBM23	0.0405952	1.16658
TMEM252	0.0336532	1.16609
PFKFB4	0.0446964	1.16409
LTB4R	0.0452055	1.164
PCIF1	0.0149599	1.16299
LCE3D	0.0475019	1.16227
CNTROB	0.0291551	1.16169
REG3A	0.0228761	1.16152
C3orf36	0.0454191	1.16123
TBCD	0.0240611	1.16024
BCR	0.0373432	1.15981
CTDSP1	0.0436739	1.15948
TMEM102	0.0271019	1.15837
LIMD2	0.0184673	1.1569
AES	0.0156153	1.15626
HSD3B7	0.0228383	1.1547
STXBP5L	0.0359766	1.15461
PRICKLE3	0.0476333	1.1546
MLF2	0.0301171	1.15279
NAA60	0.0474328	1.15135
ARRB1	0.0400643	1.14992
KHSRP	0.0074181	1.14929
DBNDD2	0.0416844	1.14885
LOC407835	0.036113	1.14844
HDAC3	0.0413562	1.1484
SSBP3	0.0350561	1.14836
NR5A2	0.0316686	1.1474
PTHLH	0.0432517	1.14705
EHBP1L1	0.0462787	1.14649
CEACAM3	0.0299169	1.14482
CTNND1	0.0136043	1.14308
HNRNPL	0.0252507	1.14259
SLC35E1	0.0456491	1.14187
FZD9	0.0460816	1.14155
MYO1G	0.0211697	1.14143
POFUT2	0.0374615	1.14089
AAAS	0.0388186	1.13999
PEX5	0.0272666	1.1382
NDST1	0.028721	1.13811
C1orf74	0.0205199	1.13755
FXYD5	0.0324857	1.1373
EHMT2	0.0146499	1.13722
AES	0.0464455	1.13692
ADRM1	0.0350608	1.1359
GOLGA2P7	0.0484718	1.13535
PHYKPL	0.0166749	1.13489
NFKBIB	0.015326	1.13466
DGKQ	0.0312366	1.13442
C1QTNF2	0.0183128	1.13386
DPP3	0.0192985	1.13291
MEF2A	0.0435912	1.1306
GPA33	0.022381	1.13042
MOCS3	0.020013	1.12882
CHDH	0.0249031	1.12824
AP5Z1	0.0327267	1.12818
CGB1	0.0378124	1.12773
RECQL5	0.0316964	1.12534
MT3	0.0494115	1.125
DDX39B	0.0269751	1.12483
PEF1	0.0352679	1.12478
FOLR2	0.0244837	1.12404
RASGRP4	0.0475187	1.12396
ZNF775	0.0418535	1.12369
CUEDC2	0.0243711	1.12251
NAB2	0.0195143	1.1223
DDA1	0.0257402	1.12219
NCKIPSD	0.0145678	1.12211
GOLGA8S	0.0271595	1.12133
PRKCD	0.0355012	1.12034
CTRL	0.0255786	1.12015
TIMM44	0.0227997	1.11937
DPP9	0.0303642	1.11924
GHRHR	0.0284316	1.11671
JSRP1	0.0166348	1.11407
MED25	0.0309668	1.11396
DTX3	0.0417972	1.11283
IQCA1	0.026281	1.11243
ELMO3	0.0301043	1.11059
STUB1	0.0236461	1.11041
SERPINA9	0.0417184	1.11005
ITGA11	0.0220463	1.10979
MFSD2A	0.017064	1.10797
CELF5	0.0390083	1.10795
STK11	0.0222706	1.10782
TMC8	0.0370264	1.10714
PARD3B	0.0338243	1.10654
TRIM21	0.0379954	1.10641
MYO7A	0.0456604	1.10606
EIF6	0.0333869	1.10539
TMEM127	0.0193214	1.10418
GATAD2B	0.0283272	1.10399
OLMALINC	0.0472692	1.10391
MED22	0.0456711	1.10287
FLRT1	0.0258333	1.1021
WNT2B	0.0150437	1.10163
NR1H2	0.0332803	1.09951
MAS1	0.0443129	1.0995
VGLL4	0.0134198	1.09882
NUTM2A	0.0418318	1.09797
ACVR2B	0.0365233	1.09785
CADPS	0.0269475	1.09771
EPS8L3	0.0354738	1.09711
CMIP	0.0419787	1.09701
ACSS2	0.0474267	1.09675
ARVCF	0.0212201	1.09648
TBL3	0.040264	1.09569
PACS2	0.0216885	1.09557
NABP2	0.0221985	1.09525
GNRH2	0.0335091	1.09524
ASB6	0.0124452	1.09513
RYR3	0.0246594	1.09306
UGGT1	0.0384405	1.09206
HCP5	0.0397077	1.09058
GET4	0.0393648	1.09
WNK1	0.0370106	1.08961
SPNS3	0.0431658	1.08905
MPND	0.0385144	1.08817
PPP6R2	0.0426013	1.08771
CCL17	0.0220903	1.08735
TMPRSS3	0.0449683	1.08662
MKNK2	0.0352532	1.08618
KLHL26	0.0296942	1.08529
PCSK7	0.0101079	1.08475
ANKRD24	0.0389266	1.08407
MROH1	0.0186563	1.0834
IL2RG	0.0365947	1.08259
ZNF512B	0.0455893	1.08231
RPS2	0.023693	1.08207
CDIPT	0.0248687	1.07813
TP53I13	0.0145828	1.07803
NAIP	0.0284767	1.07731
CNNM1	0.0467592	1.07723
MARK4	0.0254029	1.07713
SERPINA12	0.0386511	1.0767
MOGAT3	0.0336052	1.07646
RALY	0.0291914	1.07562
DCAF12	0.0327976	1.07559
FSCN1	0.0362714	1.07546
ARHGAP27	0.0270975	1.07478
OGG1	0.0266187	1.07451
NEK7	0.0477861	1.07449
ANKRD29	0.0315553	1.0716
RAB40C	0.0454789	1.07118
CNTROB	0.0263746	1.07115
PRKCE	0.0311687	1.07047
USF2	0.0467794	1.06999
SGSM3	0.015139	1.06956
KIR3DL1	0.0484494	1.06902
FOXD1	0.0466315	1.06869
STK25	0.0442816	1.06853
ARHGEF26	0.0486247	1.06777
STARD5	0.0360392	1.06765
GIGYF1	0.0273954	1.06656
MAP3K3	0.0399392	1.06644
KLHL21	0.039322	1.0664
HIPK1	0.0241897	1.06631
SOGA1	0.0390617	1.06577
PLIN3	0.0170857	1.06527
WDR24	0.0446242	1.06458
PIK3R5	0.0310364	1.06385
RGS14	0.0440875	1.0634
CMTM3	0.0357648	1.06302
SPPL3	0.0475236	1.06253
PDE6G	0.0130797	1.06249
TBC1D22A	0.0374438	1.06173
PI4KB	0.0409485	1.06114
AFF3	0.0458598	1.06042
SUPT5H	0.0279354	1.05985
KCNH5	0.0468645	1.05955
DYRK4	0.0216652	1.05952
RNASEK	0.0427918	1.05854
FAM3A	0.0139873	1.05819
TRMT61A	0.0315657	1.05686
EMID1	0.0479045	1.05577
NUDT14	0.0466193	1.05477
LOC101928370	0.0203173	1.05477
SLC39A5	0.0468363	1.05381
LOC105376351	0.0358447	1.05356
LFNG	0.0369047	1.05351
DEF6	0.040633	1.05313
ACLY	0.0461115	1.05269
INAFM1	0.0220786	1.05009
THAP8	0.0229348	1.04818
PLEKHM1	0.0142009	1.04761
ZNF653	0.0184394	1.0475
PPAN	0.0331133	1.04651
RAB26	0.0452138	1.04568
CA8	0.029505	1.04469
LOC100505912	0.0339494	1.04425
TNS3	0.0367958	1.04422
CAPN3	0.0345812	1.04418
COQ9	0.0334224	1.04407
ADAMTS10	0.0282921	1.04287
ARRDC1	0.0286445	1.04231
TMEM102	0.0469327	1.04224
RTN4RL1	0.038319	1.04211
CASKIN1	0.0379517	1.04076
C16orf86	0.0487854	1.03894
SIRT6	0.0408732	1.03876
USP21	0.0333414	1.03809
MOB2	0.0382991	1.03791
KIR2DL4	0.0292559	1.03713
GNA15	0.0482138	1.03621
ALX3	0.0234737	1.03416
CEACAM7	0.0265567	1.03225
SLC22A18	0.0378142	1.0319
EIF5A	0.0459211	1.03104
EPDR1	0.041011	1.02976
USP19	0.0427495	1.02945
NISCH	0.0329463	1.02862
MLXIP	0.0232113	1.02848
SLC8B1	0.0493993	1.02617
G6PC3	0.036675	1.02516
CALCA	0.0207094	1.02472
ING5	0.0473487	1.0244
MECR	0.0404246	1.02364
ZNF276	0.0297108	1.02253
NFATC1	0.0273011	1.02236
APEH	0.0439614	1.02076
AMPH	0.027871	1.01961
C1orf115	0.0275725	1.01882
JRK	0.0169955	1.01673
FAM131A	0.0436044	1.01407
MRPL38	0.0296896	1.01335
KRT8P41	0.0420372	1.01257
BTC	0.0495696	1.01214
RBM19	0.0183081	1.01067
LMTK3	0.0394056	1.00895
B4GALT7	0.0338248	1.00799
SURF6	0.0427016	1.00632
POLR2C	0.0283717	1.00614
STAT5A	0.0346418	1.00573
SLC8A2	0.0440907	1.0057
CUL7	0.023252	1.00554
TP53INP2	0.0254807	1.00314
ATG13	0.0401812	1.00223
SPSB3	0.029978	1.00184
NUDCD3	0.0470392	1.00026
PPP1R32	0.0370347	0.999107
MPRIP	0.0328106	0.997615
LY6G5B	0.0430737	0.996701
ACADVL	0.0277048	0.996016
SMG6	0.0143282	0.995324
MRGBP	0.0223622	0.995093
STARD10	0.0312997	0.994936
TUBGCP6	0.0431094	0.993931
PCSK7	0.0313039	0.99393
RNF5	0.0480911	0.993351
LZTR1	0.0293364	0.992955
GRIN3B	0.0243659	0.992825
MAP2K3	0.0458376	0.991714
PCED1A	0.0392913	0.991704
FIZ1	0.0484143	0.989766
GATSL2	0.0298064	0.988859
DNAI2	0.038107	0.987345
CSNK2A1	0.0495125	0.986808
EDC4	0.0310477	0.985763
DOLPP1	0.0491475	0.985495
DNAAF5	0.0439866	0.982751
ERC1	0.0489094	0.981749
BTBD9	0.0341333	0.98153
PIGS	0.0398741	0.980814
POFUT2	0.0413247	0.976842
XRCC3	0.0400036	0.976401
TMEM259	0.0438727	0.976015
ADGRG3	0.0380487	0.972933
SMYD5	0.0251477	0.972302
KIAA0895L	0.0292869	0.97187
FZR1	0.0443616	0.971127
IRF2BP1	0.0359966	0.968622
BCL2L13	0.0418436	0.966335
SLC35A4	0.0458179	0.965308
RBM23	0.0348311	0.965215
TMEM238	0.037865	0.962707
TECPR1	0.0470937	0.962132
DAXX	0.0278364	0.961917
ENTPD6	0.0284236	0.961318
PIK3R6	0.0429534	0.961217
FAM110D	0.0366256	0.960946
PPP1R12C	0.0435861	0.960527
ATAD3B	0.028655	0.960368
ZNF335	0.0462386	0.960275
PDXP	0.0426176	0.959952
KCNK6	0.0385385	0.959681
CDK5	0.0361169	0.958301
LRFN1	0.0413804	0.957854
SLC5A10	0.0394043	0.953625
PTPN7	0.0432626	0.952564
PNLIPRP1	0.0326861	0.950934
STAG3L3	0.0445244	0.950334
CAMK2G	0.0314319	0.949418
AIP	0.0309125	0.949196
CIDEC	0.0457409	0.946313
PHF21A	0.0494922	0.941962
SPG7	0.0415219	0.938162
DVL3	0.039836	0.938065
TAF1	0.0481613	0.931313
SPECC1	0.0383088	0.930953
HGS	0.0307464	0.929953
AFG3L2	0.0388015	0.928795
RHOXF2	0.0350376	0.926903
IL26	0.0479766	0.925103
INO80B	0.0363706	0.924217
SLC5A5	0.0426646	0.923014
KIF21B	0.0306428	0.92126
CALU	0.0462027	0.919634
MTHFR	0.0292082	0.912801
CPTP	0.0400052	0.912714
TUT1	0.0475686	0.911504
GAPVD1	0.0454217	0.91057
LOC100129917	0.035876	0.91026
RGS14	0.0496674	0.907148
XPC	0.0455202	0.906845
SERHL2	0.0363943	0.906401
CELF3	0.0463151	0.906118
SPPL2B	0.0265917	0.905164
BCL2L13	0.0397596	0.90487
DCAF7	0.0404148	0.899304
SLC4A3	0.0434996	0.89914
PSMB2	0.0336787	0.891972
TSPAN14	0.0465841	0.889952
TAPT1-AS1	0.0488381	0.888099
AP1G2	0.0438867	0.887947
ZNF526	0.0474929	0.881049
ADCY1	0.0458255	0.876058
BMS1P20	0.0455412	0.874076
AIP	0.0424879	0.87175
ASPHD1	0.0292987	0.871664
C17orf64	0.0306338	0.868823
STIM1	0.0434376	0.867636
ANO7	0.0481085	0.866821
ZNF605	0.039266	0.865509
LASP1	0.0409554	0.862859
ADAD2	0.047106	0.857775
TMUB2	0.0493286	0.853283
TMEM55B	0.0415768	0.852371
ABL1	0.0467287	0.851837
CDK12	0.0451054	0.850709
IFT122	0.0471202	0.848969
LSM4	0.0399213	0.847406
PRPF40B	0.0463572	0.842483
CAPN10	0.0389452	0.838937
SLC8A2	0.0481165	0.838441
ZNHIT1	0.0497912	0.836757
CCDC69	0.0477332	0.831079
TUBGCP2	0.0305211	0.827054
C22orf23	0.0477308	0.822704
SPATA33	0.0410091	0.821694
RPS6KA1	0.0460411	0.81286
VAMP2	0.0392263	0.811407
MARK2	0.0417895	0.810879
FBXW8	0.044182	0.809353
HSD11B1L	0.0407634	0.78746
CD99	0.0490849	0.786148
ALDH1B1	0.0414539	0.781451
MADD	0.0470464	0.765255
KLF5	2.66e-05	-3.75303
HBB	0.0206909	-3.25231
CXCL5	0.0005113	-3.06808
MCF2L	0.0039367	-2.94135
ABCC9	0.0019548	-2.903
PCDHGC4	0.00197	-2.89003
FZD6	0.000845	-2.65615
FGF7	0.0011893	-2.49817
LGR6	0.0012934	-2.45924
LOC100507103	0.0002878	-2.39418
LOC283454	0.0035214	-2.38819
BTNL8	0.0044373	-2.36477
SLC4A11	0.0052698	-2.2988
MS4A12	0.0024395	-2.25524
SYNE2	0.0020759	-2.23916
CBX3P2	0.0022944	-2.17164
NRP1	0.0071804	-2.16113
DNAH11	0.0019819	-2.15577
TET1	0.0047925	-2.14838
XK	0.0135908	-2.14771
TTC14	0.006188	-2.14254
PF4V1	0.0297339	-2.14129
BEND5	0.0029454	-2.14082
PPFIBP1	0.0009675	-2.13497
FLJ40194	0.00179	-2.13424
ITGB3	0.0311459	-2.13387
NPM1	0.0154801	-2.13099
DHCR24	0.0026225	-2.12391
ARL14EP	0.0022094	-2.10189
NRP1	0.0059304	-2.09802
ADGRG1	0.0067903	-2.09605
PHYHIPL	0.0068589	-2.08752
OR11G2	0.001852	-2.07179
PTPRG	0.0017538	-2.07172
WHRN	0.0078269	-2.05608
PKIB	0.0020372	-2.05482
SSX2IP	0.0016034	-2.04067
ZDHHC21	0.0026532	-2.0387
GZMK	0.0120264	-2.03597
PROK2	0.0318683	-2.03539
FLJ40194	0.005774	-2.02515
HIST1H2AC	0.017761	-2.02259
EMP1	0.0339618	-2.01708
ARL5B	0.0218702	-2.01415
SPOCD1	0.0252476	-2.00184
MEIOB	0.0019883	-1.99907
RORA	0.0081606	-1.99782
OTUD3	0.0007308	-1.99435
TP63	0.0032918	-1.99337
GPR174	0.0052162	-1.98432
PPM1A	0.0033186	-1.98165
LOC100288911	0.0006256	-1.981
GNAI1	0.0032752	-1.97466
ITM2A	0.0195649	-1.9737
USP31	0.000666	-1.96896
ABLIM3	0.0083917	-1.96281
CPED1	0.0122353	-1.95838
TIAM2	0.0019276	-1.95211
SULT1C4	0.005623	-1.95061
KIAA0319	0.0076454	-1.94974
XIRP2	0.0049197	-1.94905
KLHL15	0.0115782	-1.94869
SYNJ2	0.0041527	-1.94359
KRAS	0.0079637	-1.93624
NOTCH4	0.0111349	-1.936
DIO3OS	0.0028697	-1.93541
ID1	0.02103	-1.93514
IL13	0.0121018	-1.93509
AUTS2	0.0093624	-1.92572
TFRC	0.0134042	-1.92159
WASF3	0.0179562	-1.92084
CENPK	0.0017178	-1.9155
FAM171B	0.0039496	-1.91268
OR52B2	0.0037722	-1.90935
MINOS1P1	0.001894	-1.9084
HIST1H3I	0.0326194	-1.90708
ANOS1	0.0024132	-1.90212
LEPR	0.0023268	-1.89782
POT1	0.000828	-1.89601
PRO2012	0.0286131	-1.88847
GBP1	0.0425973	-1.88723
LOC100240735	0.0019377	-1.88617
CYP26B1	0.0033452	-1.88405
RECQL5	0.0235851	-1.88294
CCL20	0.0310599	-1.87254
KIAA1211	0.014008	-1.87186
SYNE2	0.0093585	-1.87171
FGB	0.0414193	-1.87129
RGMB	0.0154078	-1.86945
PSAT1	0.0230391	-1.86856
LOC100996579	0.0070513	-1.86589
CDC42BPA	0.0033883	-1.86533
C14orf144	0.0092841	-1.86529
CD109	0.0017516	-1.86527
ELOVL7	0.0355145	-1.86261
SERPINB9	0.0116589	-1.85901
CYR61	0.006499	-1.85846
PPM1L	0.0019353	-1.85813
UGT1A6	0.0082894	-1.85792
SPX	0.01059	-1.85237
PPARGC1A	0.0035925	-1.84906
IL6	0.0076557	-1.8428
CAND1	0.0100196	-1.83761
OR7C2	0.0178465	-1.83644
ANK3	0.0022699	-1.83274
BAG2	0.0003453	-1.83186
BTG3	0.0146619	-1.8308
DDX3Y	0.0314798	-1.82794
LHX2	0.0072121	-1.82463
RIPK2	0.0259316	-1.82434
HSPA2	0.0143022	-1.82429
CGA	0.0106036	-1.8233
ARNTL2	0.0018682	-1.82227
LOC100131662	0.0106784	-1.81748
SETBP1	0.004006	-1.81728
LAMTOR3	0.0183078	-1.81432
IRF2BP2	0.0014988	-1.81368
LRRC28	0.0119186	-1.81268
SPPL3	0.0098611	-1.81221
SHC3	0.0436727	-1.81111
PLS3	0.0318527	-1.80676
TMEM220	0.0084415	-1.80236
NCKAP1	0.0123856	-1.79889
IL1A	0.0263082	-1.79828
PLK5	0.0108187	-1.79583
TRPC1	0.0188285	-1.7949
MYBL1	0.0189543	-1.7929
CNST	0.002693	-1.79021
CEP55	0.0018363	-1.78895
KATNBL1	0.0024728	-1.78826
ZNF22	0.0078205	-1.78689
PRH1-PRR4	0.0071191	-1.77988
DOK7	0.013482	-1.77786
TSPEAR-AS2	0.0298431	-1.77621
LINC01420	0.0027377	-1.77175
GMFB	0.0196293	-1.77084
ARMCX2	0.0009924	-1.77066
SRP9	0.0200255	-1.76764
DMRTA1	0.0089539	-1.7664
SLC22A8	0.0072344	-1.76625
TSEN15	0.0018555	-1.76618
EIF1AY	0.0013451	-1.7659
IFNG	0.0194927	-1.7657
PLPP4	0.0127352	-1.76561
SMIM13	0.0048199	-1.76499
GBP5	0.0258712	-1.76309
FNBP1L	0.0004281	-1.76088
MPHOSPH6	0.031953	-1.75985
SYNPO2	0.0133548	-1.75836
SC5D	0.0047125	-1.75768
APOH	0.0407802	-1.75562
NHLRC2	0.0071216	-1.75412
CXCL10	0.0309556	-1.75078
CEP97	0.004434	-1.74747
CD69	0.0314036	-1.7459
MTERF2	0.0010264	-1.74148
GBP3	0.0217523	-1.73964
GATM	0.0236945	-1.73586
BCAR1	0.0123686	-1.73575
OR1D5	0.0028927	-1.73487
SLC39A10	0.0046357	-1.73458
FRMD6	0.0028195	-1.72835
NAV2	0.0207626	-1.72669
KIF5C	0.0188669	-1.72608
SCG5	0.0058471	-1.72533
MAP3K7CL	0.0076638	-1.72452
SKA2	0.0157511	-1.72334
PAPD4	0.0411298	-1.72251
CD109	0.0027427	-1.72152
TNFSF4	0.0111482	-1.71849
RGS5	0.0006546	-1.7177
LINC00515	0.011681	-1.71634
UBE2Q2	0.013089	-1.71303
AKT3	0.0035243	-1.7104
ERAS	0.0051604	-1.70807
NHS	0.001451	-1.70636
TTC12	0.0036646	-1.70621
PCAT7	0.009768	-1.70383
GUCY1A3	0.0070561	-1.70296
AKR1C1	0.0062395	-1.70288
SOST	0.0350414	-1.70072
FRMD5	0.0073219	-1.70025
CAMK1G	0.0168348	-1.69969
KLRF1	0.0366782	-1.69811
MPP6	0.0182884	-1.69685
MIR124-2HG	0.0314171	-1.69609
BCLAF1	0.0370714	-1.69551
ZNF257	0.0180922	-1.6953
GPN3	0.0356377	-1.69324
CISD2	0.0069198	-1.69073
DPPA5	0.0065632	-1.68944
BSPRY	0.0052493	-1.6891
SYNM	0.0098547	-1.68899
TTTY15	0.0028933	-1.68415
BARD1	0.0017632	-1.6837
EFCAB2	0.0091943	-1.68137
MTHFD1L	0.0038234	-1.68014
ATP1B1	0.0423661	-1.67883
LOC100422526	0.0028005	-1.6778
DENND1B	0.0098993	-1.67615
MLLT3	0.0123889	-1.67324
ZNF445	0.0061222	-1.67118
GJB7	0.0168205	-1.66994
TANC1	0.0213654	-1.66962
LUZP1	0.0031831	-1.66683
FAM122C	0.007748	-1.66651
PCGF5	0.0041235	-1.66195
BANK1	0.0118741	-1.66005
PRKAR2B	0.0135403	-1.6597
CTDSPL	0.0308486	-1.65776
ITGA6	0.006942	-1.65535
PPM1A	0.0090169	-1.65504
ST8SIA1	0.0160046	-1.65415
GALR2	0.0052562	-1.65186
GPR18	0.0114826	-1.65142
BCKDHB	0.0083414	-1.64927
CXCR5	0.0282709	-1.64704
UBXN8	0.0287534	-1.64553
GSKIP	0.0027628	-1.64524
CALCRL	0.0091423	-1.64251
NDFIP2	0.0294508	-1.64005
IGLV6-57	0.0121961	-1.63944
IKZF3	0.0218778	-1.63768
LRRCC1	0.0081948	-1.63441
STK4-AS1	0.0207548	-1.63429
AFDN	0.0045194	-1.63386
MBD2	0.0014989	-1.63286
ZNF738	0.0070929	-1.63254
COX6A1	0.0259294	-1.63109
KIF16B	0.0032561	-1.63107
HMGCS1	0.0096515	-1.62624
RORA	0.0376146	-1.62456
KRIT1	0.0195603	-1.62421
DENND5B	0.0372879	-1.62383
MALT1	0.0033985	-1.62356
GIN1	0.0112707	-1.62162
LOC100131289	0.0089179	-1.61978
ARRDC3	0.0351603	-1.61876
ADAM21	0.0450368	-1.61763
LOC100240735	0.0145505	-1.61757
CBWD6	0.0244446	-1.61726
TMEM44	0.0281618	-1.61649
CFH	0.0260043	-1.61587
AGL	0.0189521	-1.61539
CNIH1	0.0186195	-1.61495
STK26	0.0057362	-1.61474
GK	0.0120219	-1.61395
TPM1	0.0023701	-1.61149
ARL5B	0.0050849	-1.61037
CCDC82	0.0029037	-1.6101
MBD5	0.0135406	-1.6094
DENND1B	0.0110016	-1.60888
MTMR10	0.0154103	-1.60875
SPDYE1	0.0138455	-1.6085
ZNF680	0.0186757	-1.60845
SCOC	0.005213	-1.60786
PARPBP	0.0004766	-1.60696
DST	0.0090859	-1.6062
WHSC1	0.0075399	-1.59906
JKAMP	0.0038359	-1.59787
KDM7A	0.0389994	-1.59771
PLGLB1	0.0256229	-1.59649
KIAA1147	0.0080624	-1.59492
LYRM7	0.009709	-1.59396
LOC643733	0.0128905	-1.59333
CASP8AP2	0.0058824	-1.59329
CHD2	0.0228805	-1.5919
ATF3	0.0156404	-1.59147
SLC28A3	0.0051703	-1.59044
EPG5	0.0211716	-1.58942
NEB	0.0232103	-1.58887
BICD1	0.0167725	-1.5873
FAM3C	0.0031831	-1.58728
PDE4B	0.0138013	-1.58711
SC5D	0.0250946	-1.58643
LRRC40	0.0328109	-1.58621
RBBP8	0.0075996	-1.58556
NOL4L	0.0057992	-1.58393
NCAPG2	0.0339167	-1.58159
MMS22L	0.0051413	-1.58073
TSPAN2	0.0025364	-1.57909
PEAR1	0.0220861	-1.57836
ABHD17C	0.0054845	-1.578
BMP3	0.018905	-1.5753
CAMKMT	0.0023452	-1.57457
METAP2	0.0109696	-1.57344
SNAPC1	0.0209398	-1.57203
ZNF83	0.0275257	-1.57191
F2R	0.0125698	-1.57114
DDC	0.0112445	-1.57095
NAP1L1	0.0045069	-1.57021
GUSBP4	0.0144006	-1.56994
LINC00029	0.0230857	-1.56968
HELLS	0.0368757	-1.56908
DDIT4L	0.0095429	-1.56874
ABHD3	0.014947	-1.56762
GZMH	0.0370474	-1.5673
NUF2	0.0012809	-1.56664
ANKH	0.0053738	-1.56478
PDE4DIP	0.03456	-1.56469
ERAP2	0.0096935	-1.56422
ZNF347	0.0062507	-1.56395
DCBLD2	0.0179983	-1.56238
AMOTL1	0.0072814	-1.56213
CYP4V2	0.0304577	-1.56007
LOC728175	0.006818	-1.55944
THAP9-AS1	0.0064101	-1.55692
PLA1A	0.008528	-1.55548
SULT2B1	0.0077148	-1.55394
MMP27	0.007953	-1.55303
DLG3	0.0138617	-1.55293
KLK11	0.0296154	-1.55125
ZIC1	0.0321	-1.54954
H3F3B	0.0302067	-1.54941
WWC1	0.0351471	-1.54883
BEAN1	0.0308957	-1.54757
NRG2	0.0271515	-1.54738
ANKRD42	0.0237653	-1.54663
TMEM25	0.0100485	-1.54615
PDCD10	0.0203147	-1.54574
FASTKD1	0.0140009	-1.54547
MMD	0.0157958	-1.54515
NUP58	0.0022334	-1.5448
TBL1XR1	0.0138918	-1.54457
ANKRD20A5P	0.0384569	-1.54392
FBXO4	0.0136496	-1.54199
FAM167A-AS1	0.0133166	-1.54007
DYX1C1	0.0193714	-1.53855
RPL23AP7	0.0225274	-1.53818
NLRC3	0.008923	-1.53667
ZNF527	0.0090102	-1.53662
SEMA6D	0.045571	-1.53606
LINC00525	0.0198062	-1.53602
ITGB1	0.0159703	-1.53553
UHMK1	0.0278542	-1.53292
HOXD9	0.0051459	-1.53285
LRRCC1	0.0084294	-1.53279
HNRNPA1L2	0.0359744	-1.53242
TRIM54	0.006914	-1.53202
SLC9B1	0.042607	-1.53162
RBM43	0.0177359	-1.53136
FAM9B	0.0177331	-1.5313
HSP90AA1	0.0478104	-1.53108
CISD1	0.0096514	-1.52992
PLA2G12A	0.0021055	-1.52968
PRSS37	0.0068532	-1.52966
CRYZ	0.0073883	-1.52685
HYKK	0.0070911	-1.52623
SLC2A1	0.0116153	-1.52588
PHLPP2	0.0052695	-1.52442
MYH1	0.0259355	-1.51892
PTPN4	0.0205721	-1.51807
PCNP	0.0389453	-1.51238
FABP5	0.0266187	-1.51084
FLVCR1	0.0031734	-1.51002
NPM1	0.0149316	-1.50971
LIMA1	0.0044145	-1.50925
BCKDHB	0.0065284	-1.50899
ZNF287	0.0248239	-1.50797
TTC33	0.0044455	-1.50684
LCLAT1	0.0087562	-1.5059
CMPK1	0.0219222	-1.50542
PTPRR	0.0117794	-1.50533
CHMP2B	0.0187652	-1.50476
TMEM263	0.0128714	-1.50378
KLF12	0.0228402	-1.50351
SCN3B	0.0087992	-1.50314
SH2D1A	0.0367022	-1.50313
TMEM17	0.0177497	-1.50029
NDC80	0.0031391	-1.49877
IGKV1D-8	0.0268265	-1.49705
PALLD	0.0445566	-1.49651
LPGAT1	0.0268959	-1.4965
CNBD1	0.0044784	-1.49643
ENDOD1	0.014828	-1.49624
LOC644189	0.0390587	-1.49622
OR10A2	0.0088688	-1.49619
DOT1L	0.0225451	-1.49389
KIAA0101	0.0094161	-1.49385
GUSBP3	0.02365	-1.49354
RWDD4	0.0035616	-1.49345
ERICH4	0.0340358	-1.49345
MFAP3L	0.0150486	-1.49287
GEMIN2	0.0225532	-1.49247
TRIM71	0.0044289	-1.49163
CARMIL1	0.0404278	-1.49102
MORC4	0.0057185	-1.49094
ZNF107	0.02305	-1.48998
LMO7	0.0180228	-1.48926
OSBPL8	0.0064535	-1.48897
ZMAT4	0.0132298	-1.48897
PIK3CA	0.0112889	-1.48832
EIF1AX	0.013338	-1.48809
DDX46	0.0188905	-1.48531
LOC338620	0.0200135	-1.48512
SNX16	0.0093582	-1.48502
TYRO3	0.0066772	-1.48426
ITM2C	0.0188085	-1.48397
CCL23	0.0087438	-1.4839
PGPEP1L	0.0031513	-1.48345
KLRK1	0.0462703	-1.48259
C1orf21	0.0223534	-1.48249
HCAR1	0.029717	-1.48246
HIRA	0.0341559	-1.48083
ZNF664	0.0307996	-1.47941
PPP2R2B	0.0191873	-1.47615
ZNF248	0.0355241	-1.47537
TNFSF9	0.011541	-1.47523
ZNF702P	0.0076053	-1.47496
ARHGAP12	0.0459109	-1.47355
ZNF484	0.0198673	-1.47351
CEP68	0.0051982	-1.47308
COL4A4	0.025844	-1.47272
BRIX1	0.0104066	-1.4719
MCUR1	0.0166102	-1.47045
TCAF1	0.0011972	-1.46803
UBE2K	0.0196179	-1.46695
EVI5	0.0371052	-1.46276
BICC1	0.0260693	-1.46198
GNB5	0.0141817	-1.46076
GTDC1	0.0069687	-1.46029
SHCBP1L	0.0461771	-1.46029
TSC22D1-AS1	0.0259524	-1.45936
SAMD13	0.0296452	-1.45849
BBOF1	0.0382553	-1.45827
STON1	0.0173775	-1.45784
DNAJC9	0.023594	-1.45779
BMP8B	0.0413819	-1.4577
PCDHA8	0.0469419	-1.45694
ZDHHC21	0.0159109	-1.45509
MAP4K3	0.0039059	-1.455
RHOV	0.0067339	-1.45447
LINC00899	0.0151776	-1.45389
VEZT	0.0314853	-1.45277
SYCP2	0.0076129	-1.45147
FAM208B	0.041388	-1.44995
GCFC2	0.0423742	-1.4496
ZBTB46	0.019296	-1.44872
ZKSCAN7	0.0224248	-1.44862
ACTL9	0.0093736	-1.44785
NIPSNAP3B	0.0141353	-1.44743
SNRPF	0.0490203	-1.44724
GALNT1	0.0335087	-1.44715
COL12A1	0.0310112	-1.447
TBRG4	0.0056641	-1.44663
BRWD1	0.0097294	-1.44588
KLF5	0.010425	-1.44494
FZD3	0.0213195	-1.44473
MBOAT2	0.0392405	-1.44359
GZF1	0.0044755	-1.44266
MTHFD1L	0.0056578	-1.44228
IGIP	0.0078707	-1.44154
SPAG9	0.0066135	-1.44044
TRDMT1	0.0124293	-1.43981
PAPOLG	0.0137548	-1.43921
PLEKHF1	0.0357364	-1.43866
PI4K2B	0.0415668	-1.43828
PPP6C	0.0065721	-1.43812
DST	0.0133966	-1.43712
C15orf65	0.0223443	-1.43629
KRT35	0.0209543	-1.43533
MEX3B	0.0058489	-1.43495
ARHGEF12	0.0053537	-1.43442
ZFY	0.0061923	-1.4323
MUCL1	0.0108423	-1.4297
BCL7A	0.0173425	-1.42862
RLIM	0.0321145	-1.42729
HNRNPR	0.0062377	-1.4251
FABP5	0.0340354	-1.42423
L3MBTL3	0.0023519	-1.4225
DNA2	0.019806	-1.42222
AKTIP	0.0119253	-1.42017
BPTF	0.0383908	-1.41943
DUSP5P1	0.0405379	-1.41854
MYO1B	0.0412717	-1.41745
TMEM106B	0.025121	-1.41723
USP1	0.0220892	-1.41704
DCLRE1A	0.0068808	-1.4164
CTDSPL	0.0290466	-1.4159
NPY	0.0120937	-1.41584
CCNT2	0.0170188	-1.41517
CEP57	0.0135413	-1.41458
OXCT1	0.0305441	-1.41238
ATP8B2	0.0101995	-1.41031
POLE2	0.0119485	-1.41003
VPS54	0.0106511	-1.40964
NBEA	0.0290113	-1.40876
ZNF175	0.0086157	-1.4058
EFHC2	0.0359775	-1.40511
ZBTB10	0.0260556	-1.40495
SNHG15	0.0497926	-1.40487
LINC01558	0.0248056	-1.40475
ATG10	0.0165685	-1.40446
INSIG2	0.0096694	-1.40412
TMEM41B	0.0101362	-1.40374
TMTC3	0.0029363	-1.40161
RAD17	0.0469714	-1.40129
VPS13A	0.0231722	-1.40092
LOC158435	0.0295031	-1.39945
ZNF700	0.0357263	-1.39921
CAMK2N1	0.0329416	-1.3987
SLC6A13	0.0479622	-1.39676
MZT1	0.0039739	-1.39661
RGMB	0.0470636	-1.39623
FOXN4	0.0313628	-1.3962
FBXL4	0.0314586	-1.39603
ATAD5	0.0045486	-1.39565
OSGEPL1	0.0221618	-1.39553
ZDHHC19	0.0228057	-1.39548
IFT43	0.0335348	-1.39525
PRKD3	0.0134396	-1.39202
GRAMD2	0.0351091	-1.39197
RWDD4	0.0307758	-1.39165
LOC100507521	0.0305079	-1.39164
CFL2	0.0109739	-1.39071
GRP	0.0151255	-1.39032
CAPRIN2	0.0441929	-1.39018
NUDT4	0.0082974	-1.38977
GNL1	0.0176697	-1.38887
FRG1CP	0.0072173	-1.38754
TMEM220	0.026208	-1.38733
ZCCHC4	0.0359105	-1.38717
PHC3	0.0071407	-1.38666
CACNB4	0.0119843	-1.38568
KIAA1107	0.0055167	-1.38503
TARSL2	0.0237157	-1.38432
GSKIP	0.0492446	-1.38418
RGS1	0.0496368	-1.3837
PITPNM2	0.0126491	-1.38369
SNX9	0.0227896	-1.38293
LGR4	0.0116939	-1.38248
SH2D1B	0.019821	-1.38237
FUBP1	0.0210836	-1.38195
KLF16	0.0266763	-1.38195
DLG5	0.0127262	-1.38128
RAB39B	0.0433737	-1.3811
ULBP2	0.0163164	-1.38093
MSX2P1	0.0097567	-1.38062
LRCOL1	0.0454548	-1.37966
GUSBP3	0.0100892	-1.37932
PKNOX1	0.0396119	-1.37722
SPAG16	0.0374712	-1.37607
NEDD4	0.0116226	-1.37583
ODC1	0.0234771	-1.37194
PGGT1B	0.0289127	-1.37169
BDH2	0.0169732	-1.37016
NIPAL3	0.037209	-1.37007
PDS5A	0.0098935	-1.36919
SHCBP1	0.0046679	-1.36749
ARID5B	0.0250253	-1.36733
FAM46B	0.0372269	-1.36715
DST	0.0231138	-1.36544
ZWINT	0.0028204	-1.36512
TATDN1	0.0204623	-1.36485
SLC12A2	0.0302841	-1.36407
MBNL3	0.0181991	-1.36071
HIBCH	0.0366748	-1.36056
NAB1	0.017027	-1.35998
ZMYM6	0.0152346	-1.35866
MTHFD2L	0.0231482	-1.35795
SEPT8	0.0342123	-1.35701
TTC7B	0.0214585	-1.35667
C2orf69	0.0072287	-1.3566
TUBA1B	0.0402156	-1.35603
TPM3	0.0162436	-1.35471
MAD2L1	0.0074837	-1.35381
TECTB	0.0123652	-1.35255
SBDS	0.0405393	-1.35204
FAM169A	0.0249874	-1.35106
RHOT1	0.0048143	-1.35049
PLEKHA3	0.0159557	-1.34861
SLC4A7	0.0126901	-1.3485
TMEM156	0.0252119	-1.34647
AMMECR1	0.0103661	-1.34618
BTLA	0.0410025	-1.34489
BTBD7	0.0086098	-1.3447
GUCY1B3	0.0058728	-1.34461
USP46	0.008056	-1.34325
GLCCI1	0.0321181	-1.34191
RRP15	0.0288973	-1.34169
UGGT2	0.0226849	-1.34015
CD9	0.0467628	-1.34002
THAP2	0.0179596	-1.33966
MAP7	0.0088722	-1.33933
HMMR	0.0109443	-1.33926
SEPT8	0.0202434	-1.33766
GFI1	0.0304168	-1.33709
TBC1D19	0.0177456	-1.33584
ST3GAL3	0.0349034	-1.33536
PSIP1	0.0174709	-1.33525
ZNF507	0.0065813	-1.33457
NUCKS1	0.0031302	-1.33453
GPR180	0.0291628	-1.33448
ANO5	0.028443	-1.3344
DDHD2	0.0479037	-1.33382
KLHL42	0.024827	-1.33351
POLQ	0.0124391	-1.33283
FAM76A	0.0141122	-1.33278
ZC3HAV1L	0.0350441	-1.33074
IPP	0.0404752	-1.3306
CFAP43	0.0473177	-1.33013
SEPT10	0.047478	-1.32981
LOC100128922	0.0185952	-1.32933
GPAM	0.0050234	-1.32754
YWHAQ	0.0180571	-1.3275
PHF14	0.0166279	-1.32533
MDM1	0.0126798	-1.32361
ENPP5	0.0386697	-1.32327
ZNF879	0.0052472	-1.32317
TMEM237	0.0434341	-1.32283
CEP295	0.0391447	-1.3226
THUMPD2	0.0271772	-1.32227
BIVM	0.0490111	-1.3217
C12orf29	0.0190376	-1.32145
C1GALT1	0.0447934	-1.32084
PNISR	0.0493584	-1.32063
ZNF585A	0.013635	-1.31988
LIPT1	0.0095902	-1.31901
NCAM1	0.017615	-1.31834
GGH	0.0107712	-1.31745
ZNF25	0.0424288	-1.31732
LOC645427	0.0403233	-1.31721
IFT57	0.0486423	-1.31642
ZNF439	0.0359573	-1.31482
HCFC2	0.0152005	-1.31415
ZNF518A	0.0382919	-1.31269
OLFM1	0.0425088	-1.31257
TCEB1	0.0060692	-1.31107
MAGEA9	0.036018	-1.31094
ZC3H12D	0.03577	-1.31016
CSTF3	0.0465533	-1.30926
CCDC126	0.0132494	-1.30866
ANKRD36BP2	0.0132807	-1.30705
FAM91A1	0.0284368	-1.30579
RC3H2	0.0219636	-1.30476
KIF2A	0.0235056	-1.3034
HEY1	0.0268931	-1.30319
CCT6B	0.0290348	-1.3029
ADGRG1	0.0323789	-1.30055
SLCO5A1	0.0218946	-1.30046
NBPF22P	0.0443893	-1.30008
KCNJ2-AS1	0.0344605	-1.29909
TPRKB	0.0099335	-1.29848
GPD1L	0.0140419	-1.29744
MFAP3L	0.0392883	-1.29649
FAM133B	0.0421689	-1.29629
LIG4	0.0282478	-1.29579
SKIL	0.0442301	-1.29511
PCGF5	0.0184238	-1.29424
LOC643549	0.0419162	-1.29413
PIM2	0.0129314	-1.29278
PRKACB	0.0142553	-1.29255
QDPR	0.0238202	-1.29227
LCOR	0.0345998	-1.29187
PKN2	0.0209493	-1.29134
LGALSL	0.0327229	-1.29123
CPNE5	0.0320079	-1.29086
LUC7L2	0.0197884	-1.29046
PREPL	0.0221289	-1.2893
IL23A	0.0352197	-1.28898
PRR16	0.0358399	-1.28869
PSMD14	0.0496124	-1.28864
USP37	0.0101952	-1.28848
TWISTNB	0.0245131	-1.28836
GOLM1	0.0187016	-1.28829
IDS	0.0202059	-1.28741
ZNF682	0.0234281	-1.28664
C12orf29	0.003023	-1.28644
HECTD2	0.0111199	-1.28592
CHEK2	0.0037213	-1.2858
MAGOHB	0.0324361	-1.28526
PLEKHA5	0.0498949	-1.28519
LSM11	0.0186256	-1.28287
IPO5P1	0.0450345	-1.28257
ASB8	0.0213634	-1.28235
CFAP97	0.0255956	-1.28203
TBC1D8B	0.0204226	-1.28121
LOC100190986	0.0239753	-1.28049
GTF2H2B	0.0226254	-1.28043
EMC2	0.0369847	-1.28001
MTFR2	0.0027128	-1.27993
ZNF253	0.0125395	-1.27898
ARHGAP25	0.022061	-1.2788
SLITRK4	0.0372435	-1.27861
LONRF1	0.0328083	-1.27828
DRAXIN	0.0477415	-1.27781
MEX3B	0.0232831	-1.27683
ZNF432	0.0081565	-1.27594
MRPL42	0.0393352	-1.27501
HTR6	0.0220777	-1.27487
BBS9	0.0261221	-1.27478
PTGIS	0.0423896	-1.27423
SLC30A9	0.0468142	-1.27347
PURA	0.0085427	-1.27299
KIF16B	0.0204868	-1.2728
PIK3C2B	0.0235861	-1.27159
ATAD2	0.0056316	-1.27149
DUSP16	0.035641	-1.27138
VPS13C	0.0303825	-1.27082
CLDN6	0.0148703	-1.27001
MCM8	0.0080548	-1.26969
NAA50	0.0030716	-1.26965
STRN	0.0182437	-1.2691
LSM5	0.0361025	-1.26891
PHF10	0.0095904	-1.2686
PRKG1	0.0136151	-1.26847
AMN1	0.0312543	-1.26775
SRBD1	0.0383312	-1.26761
DCUN1D4	0.0182628	-1.26711
MIR17HG	0.0236193	-1.26604
[truncated: 601 more rows]
